# Supplementary material for: High mobility group box-1 contributes to anti-myeloperoxidase antibody-induced glomerular endothelial cell injury through a moesin-dependent route
Source: Arthritis Res Ther. 2017 Jun 6;19:125. doi: 10.1186/s13075-017-1339-4 (PMC5461689; doi:10.1186/s13075-017-1339-4)
Supplement: Supplementary file 1 — Presenting a summary of the mass spectrometry results. (XLS 23 kb) [file 13075_2017_1339_MOESM1_ESM.xls]

## Sheet: Sheet1
Additional file 1:Table S1. Summary of results of mass spectrometry
Number of protein matches in UniProt	Protein number
1000~	1
500~1000	187
100~500	231
10~50	1288
1~10	2536
Total	4270
