# Supplementary material for: High mobility group box-1 contributes to anti-myeloperoxidase antibody-induced glomerular endothelial cell injury through a moesin-dependent route
Source: Arthritis Res Ther. 2017 Jun 6;19:125. doi: 10.1186/s13075-017-1339-4 (PMC5461689; doi:10.1186/s13075-017-1339-4)
Supplement: Supplementary file 2 — Presenting information for proteins detected in GEnCs. (XLS 632 kb) [file 13075_2017_1339_MOESM2_ESM.xls]

## Sheet: Sheet1
Additional file 2:Table S2. Information of proteins detected in GEnC
Protein accession	Protein description	Number of protein matches
P08238	Heat shock protein HSP 90-beta OS=Homo sapiens GN=HSP90AB1 PE=1 SV=4	1179
P07900	Heat shock protein HSP 90-alpha OS=Homo sapiens GN=HSP90AA1 PE=1 SV=5	979
P02751	Fibronectin OS=Homo sapiens GN=FN1 PE=1 SV=4	926
P08670	Vimentin OS=Homo sapiens GN=VIM PE=1 SV=4	920
P78386	Keratin, type II cuticular Hb5 OS=Homo sapiens GN=KRT85 PE=1 SV=1	840
P04264	Keratin, type II cytoskeletal 1 OS=Homo sapiens GN=KRT1 PE=1 SV=6	801
P13639	Elongation factor 2 OS=Homo sapiens GN=EEF2 PE=1 SV=4	782
P35579	Myosin-9 OS=Homo sapiens GN=MYH9 PE=1 SV=4	754
P07437	Tubulin beta chain OS=Homo sapiens GN=TUBB PE=1 SV=2	673
P11142	Heat shock cognate 71 kDa protein OS=Homo sapiens GN=HSPA8 PE=1 SV=1	670
O43790	Keratin, type II cuticular Hb6 OS=Homo sapiens GN=KRT86 PE=1 SV=1	660
P13645	Keratin, type I cytoskeletal 10 OS=Homo sapiens GN=KRT10 PE=1 SV=6	626
Q8WZ42	Titin OS=Homo sapiens GN=TTN PE=1 SV=4	625
P35908	Keratin, type II cytoskeletal 2 epidermal OS=Homo sapiens GN=KRT2 PE=1 SV=2	622
P68371	Tubulin beta-4B chain OS=Homo sapiens GN=TUBB4B PE=1 SV=1	619
O75369	Filamin-B OS=Homo sapiens GN=FLNB PE=1 SV=2	603
P14618	Pyruvate kinase PKM OS=Homo sapiens GN=PKM PE=1 SV=4	579
Q9BVA1	Tubulin beta-2B chain OS=Homo sapiens GN=TUBB2B PE=1 SV=1	576
Q00610	Clathrin heavy chain 1 OS=Homo sapiens GN=CLTC PE=1 SV=5	574
Q15149	Plectin OS=Homo sapiens GN=PLEC PE=1 SV=3	555
P60709	Actin, cytoplasmic 1 OS=Homo sapiens GN=ACTB PE=1 SV=1	552
P68363	Tubulin alpha-1B chain OS=Homo sapiens GN=TUBA1B PE=1 SV=1	538
Q15323	Keratin, type I cuticular Ha1 OS=Homo sapiens GN=KRT31 PE=1 SV=3	530
P04259	Keratin, type II cytoskeletal 6B OS=Homo sapiens GN=KRT6B PE=1 SV=5	523
P06733	Alpha-enolase OS=Homo sapiens GN=ENO1 PE=1 SV=2	521
P11021	78 kDa glucose-regulated protein OS=Homo sapiens GN=HSPA5 PE=1 SV=2	518
P35527	Keratin, type I cytoskeletal 9 OS=Homo sapiens GN=KRT9 PE=1 SV=3	515
P78385	Keratin, type II cuticular Hb3 OS=Homo sapiens GN=KRT83 PE=1 SV=2	511
P21333	Filamin-A OS=Homo sapiens GN=FLNA PE=1 SV=4	499
Q13509	Tubulin beta-3 chain OS=Homo sapiens GN=TUBB3 PE=1 SV=2	480
P13647	Keratin, type II cytoskeletal 5 OS=Homo sapiens GN=KRT5 PE=1 SV=3	466
P04350	Tubulin beta-4A chain OS=Homo sapiens GN=TUBB4A PE=1 SV=2	450
P68104	Elongation factor 1-alpha 1 OS=Homo sapiens GN=EEF1A1 PE=1 SV=1	446
P68032	Actin, alpha cardiac muscle 1 OS=Homo sapiens GN=ACTC1 PE=1 SV=1	443
Q14204	Cytoplasmic dynein 1 heavy chain 1 OS=Homo sapiens GN=DYNC1H1 PE=1 SV=5	439
P12814	Alpha-actinin-1 OS=Homo sapiens GN=ACTN1 PE=1 SV=2	437
Q9NSB2	Keratin, type II cuticular Hb4 OS=Homo sapiens GN=KRT84 PE=2 SV=2	435
P14625	Endoplasmin OS=Homo sapiens GN=HSP90B1 PE=1 SV=1	420
Q9BQE3	Tubulin alpha-1C chain OS=Homo sapiens GN=TUBA1C PE=1 SV=1	409
Q6S8J3	POTE ankyrin domain family member E OS=Homo sapiens GN=POTEE PE=1 SV=3	406
P63261	Actin, cytoplasmic 2 OS=Homo sapiens GN=ACTG1 PE=1 SV=1	404
P04406	Glyceraldehyde-3-phosphate dehydrogenase OS=Homo sapiens GN=GAPDH PE=1 SV=3	402
P55072	Transitional endoplasmic reticulum ATPase OS=Homo sapiens GN=VCP PE=1 SV=4	398
P02545	Prelamin-A/C OS=Homo sapiens GN=LMNA PE=1 SV=1	385
P21980	Protein-glutamine gamma-glutamyltransferase 2 OS=Homo sapiens GN=TGM2 PE=1 SV=2	380
P26038	Moesin OS=Homo sapiens GN=MSN PE=1 SV=3	377
O76009	Keratin, type I cuticular Ha3-I OS=Homo sapiens GN=KRT33A PE=2 SV=2	372
P60842	Eukaryotic initiation factor 4A-I OS=Homo sapiens GN=EIF4A1 PE=1 SV=1	365
Q13885	Tubulin beta-2A chain OS=Homo sapiens GN=TUBB2A PE=1 SV=1	363
Q71U36	Tubulin alpha-1A chain OS=Homo sapiens GN=TUBA1A PE=1 SV=1	362
Q9NSB4	Keratin, type II cuticular Hb2 OS=Homo sapiens GN=KRT82 PE=3 SV=3	361
O95678	Keratin, type II cytoskeletal 75 OS=Homo sapiens GN=KRT75 PE=1 SV=2	356
Q14525	Keratin, type I cuticular Ha3-II OS=Homo sapiens GN=KRT33B PE=1 SV=3	353
O43707	Alpha-actinin-4 OS=Homo sapiens GN=ACTN4 PE=1 SV=2	348
P12035	Keratin, type II cytoskeletal 3 OS=Homo sapiens GN=KRT3 PE=1 SV=3	347
P02538	Keratin, type II cytoskeletal 6A OS=Homo sapiens GN=KRT6A PE=1 SV=3	346
Q9NY65	Tubulin alpha-8 chain OS=Homo sapiens GN=TUBA8 PE=1 SV=1	339
Q14315	Filamin-C OS=Homo sapiens GN=FLNC PE=1 SV=3	335
P48668	Keratin, type II cytoskeletal 6C OS=Homo sapiens GN=KRT6C PE=1 SV=3	329
P07355	Annexin A2 OS=Homo sapiens GN=ANXA2 PE=1 SV=2	329
P08729	Keratin, type II cytoskeletal 7 OS=Homo sapiens GN=KRT7 PE=1 SV=5	327
P10809	60 kDa heat shock protein, mitochondrial OS=Homo sapiens GN=HSPD1 PE=1 SV=2	314
Q05639	Elongation factor 1-alpha 2 OS=Homo sapiens GN=EEF1A2 PE=1 SV=1	312
Q9Y490	Talin-1 OS=Homo sapiens GN=TLN1 PE=1 SV=3	298
Q9BUF5	Tubulin beta-6 chain OS=Homo sapiens GN=TUBB6 PE=1 SV=1	295
P08779	Keratin, type I cytoskeletal 16 OS=Homo sapiens GN=KRT16 PE=1 SV=4	286
P06576	ATP synthase subunit beta, mitochondrial OS=Homo sapiens GN=ATP5B PE=1 SV=3	285
O76011	Keratin, type I cuticular Ha4 OS=Homo sapiens GN=KRT34 PE=2 SV=2	283
P35580	Myosin-10 OS=Homo sapiens GN=MYH10 PE=1 SV=3	277
P02533	Keratin, type I cytoskeletal 14 OS=Homo sapiens GN=KRT14 PE=1 SV=4	275
P49327	Fatty acid synthase OS=Homo sapiens GN=FASN PE=1 SV=3	272
P25705	ATP synthase subunit alpha, mitochondrial OS=Homo sapiens GN=ATP5A1 PE=1 SV=1	269
P04083	Annexin A1 OS=Homo sapiens GN=ANXA1 PE=1 SV=2	267
Q5VTE0	Putative elongation factor 1-alpha-like 3 OS=Homo sapiens GN=EEF1A1P5 PE=5 SV=1	261
Q562R1	Beta-actin-like protein 2 OS=Homo sapiens GN=ACTBL2 PE=1 SV=2	259
P29401	Transketolase OS=Homo sapiens GN=TKT PE=1 SV=3	258
Q5XKE5	Keratin, type II cytoskeletal 79 OS=Homo sapiens GN=KRT79 PE=1 SV=2	257
P08133	Annexin A6 OS=Homo sapiens GN=ANXA6 PE=1 SV=3	254
P15311	Ezrin OS=Homo sapiens GN=EZR PE=1 SV=4	251
P22626	Heterogeneous nuclear ribonucleoproteins A2/B1 OS=Homo sapiens GN=HNRNPA2B1 PE=1 SV=2	246
P46940	Ras GTPase-activating-like protein IQGAP1 OS=Homo sapiens GN=IQGAP1 PE=1 SV=1	243
P22314	Ubiquitin-like modifier-activating enzyme 1 OS=Homo sapiens GN=UBA1 PE=1 SV=3	243
Q92764	Keratin, type I cuticular Ha5 OS=Homo sapiens GN=KRT35 PE=2 SV=5	238
P09651	Heterogeneous nuclear ribonucleoprotein A1 OS=Homo sapiens GN=HNRNPA1 PE=1 SV=5	238
Q01813	ATP-dependent 6-phosphofructokinase, platelet type OS=Homo sapiens GN=PFKP PE=1 SV=2	231
P50454	Serpin H1 OS=Homo sapiens GN=SERPINH1 PE=1 SV=2	231
P78527	DNA-dependent protein kinase catalytic subunit OS=Homo sapiens GN=PRKDC PE=1 SV=3	230
Q08211	ATP-dependent RNA helicase A OS=Homo sapiens GN=DHX9 PE=1 SV=4	229
P30101	Protein disulfide-isomerase A3 OS=Homo sapiens GN=PDIA3 PE=1 SV=4	220
P54652	Heat shock-related 70 kDa protein 2 OS=Homo sapiens GN=HSPA2 PE=1 SV=1	218
P07237	Protein disulfide-isomerase OS=Homo sapiens GN=P4HB PE=1 SV=3	214
P53396	ATP-citrate synthase OS=Homo sapiens GN=ACLY PE=1 SV=3	213
Q3ZCM7	Tubulin beta-8 chain OS=Homo sapiens GN=TUBB8 PE=1 SV=2	209
P42704	Leucine-rich PPR motif-containing protein, mitochondrial OS=Homo sapiens GN=LRPPRC PE=1 SV=3	208
Q01082	Spectrin beta chain, non-erythrocytic 1 OS=Homo sapiens GN=SPTBN1 PE=1 SV=2	207
P78371	T-complex protein 1 subunit beta OS=Homo sapiens GN=CCT2 PE=1 SV=4	207
P35241	Radixin OS=Homo sapiens GN=RDX PE=1 SV=1	206
Q14240	Eukaryotic initiation factor 4A-II OS=Homo sapiens GN=EIF4A2 PE=1 SV=2	206
P50395	Rab GDP dissociation inhibitor beta OS=Homo sapiens GN=GDI2 PE=1 SV=2	202
P50991	T-complex protein 1 subunit delta OS=Homo sapiens GN=CCT4 PE=1 SV=4	201
P98160	Basement membrane-specific heparan sulfate proteoglycan core protein OS=Homo sapiens GN=HSPG2 PE=1 SV=4	199
O00571	ATP-dependent RNA helicase DDX3X OS=Homo sapiens GN=DDX3X PE=1 SV=3	195
Q13813	Spectrin alpha chain, non-erythrocytic 1 OS=Homo sapiens GN=SPTAN1 PE=1 SV=3	194
P13797	Plastin-3 OS=Homo sapiens GN=PLS3 PE=1 SV=4	193
Q99832	T-complex protein 1 subunit eta OS=Homo sapiens GN=CCT7 PE=1 SV=2	193
P04075	Fructose-bisphosphate aldolase A OS=Homo sapiens GN=ALDOA PE=1 SV=2	192
P07996	Thrombospondin-1 OS=Homo sapiens GN=THBS1 PE=1 SV=2	191
P0DMV8	Heat shock 70 kDa protein 1A OS=Homo sapiens GN=HSPA1A PE=1 SV=1	191
A6NCN2	Putative keratin-87 protein OS=Homo sapiens GN=KRT87P PE=5 SV=4	190
P13010	X-ray repair cross-complementing protein 5 OS=Homo sapiens GN=XRCC5 PE=1 SV=3	189
P49368	T-complex protein 1 subunit gamma OS=Homo sapiens GN=CCT3 PE=1 SV=4	189
P18206	Vinculin OS=Homo sapiens GN=VCL PE=1 SV=4	188
P00338	L-lactate dehydrogenase A chain OS=Homo sapiens GN=LDHA PE=1 SV=2	187
P19338	Nucleolin OS=Homo sapiens GN=NCL PE=1 SV=3	186
P12956	X-ray repair cross-complementing protein 6 OS=Homo sapiens GN=XRCC6 PE=1 SV=2	185
P15924	Desmoplakin OS=Homo sapiens GN=DSP PE=1 SV=3	183
P05121	Plasminogen activator inhibitor 1 OS=Homo sapiens GN=SERPINE1 PE=1 SV=1	182
O00159	Unconventional myosin-Ic OS=Homo sapiens GN=MYO1C PE=1 SV=4	180
P05787	Keratin, type II cytoskeletal 8 OS=Homo sapiens GN=KRT8 PE=1 SV=7	178
P11940	Polyadenylate-binding protein 1 OS=Homo sapiens GN=PABPC1 PE=1 SV=2	177
Q58FF6	Putative heat shock protein HSP 90-beta 4 OS=Homo sapiens GN=HSP90AB4P PE=5 SV=1	176
Q14532	Keratin, type I cuticular Ha2 OS=Homo sapiens GN=KRT32 PE=2 SV=3	175
P35749	Myosin-11 OS=Homo sapiens GN=MYH11 PE=1 SV=3	171
P05783	Keratin, type I cytoskeletal 18 OS=Homo sapiens GN=KRT18 PE=1 SV=2	170
O75083	WD repeat-containing protein 1 OS=Homo sapiens GN=WDR1 PE=1 SV=4	169
Q14152	Eukaryotic translation initiation factor 3 subunit A OS=Homo sapiens GN=EIF3A PE=1 SV=1	168
Q07065	Cytoskeleton-associated protein 4 OS=Homo sapiens GN=CKAP4 PE=1 SV=2	166
P26641	Elongation factor 1-gamma OS=Homo sapiens GN=EEF1G PE=1 SV=3	165
P50990	T-complex protein 1 subunit theta OS=Homo sapiens GN=CCT8 PE=1 SV=4	164
P38646	Stress-70 protein, mitochondrial OS=Homo sapiens GN=HSPA9 PE=1 SV=2	162
Q7KZF4	Staphylococcal nuclease domain-containing protein 1 OS=Homo sapiens GN=SND1 PE=1 SV=1	160
Q14697	Neutral alpha-glucosidase AB OS=Homo sapiens GN=GANAB PE=1 SV=3	160
P62979	Ubiquitin-40S ribosomal protein S27a OS=Homo sapiens GN=RPS27A PE=1 SV=2	160
P23396	40S ribosomal protein S3 OS=Homo sapiens GN=RPS3 PE=1 SV=2	160
O76013	Keratin, type I cuticular Ha6 OS=Homo sapiens GN=KRT36 PE=2 SV=1	159
P0CG38	POTE ankyrin domain family member I OS=Homo sapiens GN=POTEI PE=3 SV=1	159
P16402	Histone H1.3 OS=Homo sapiens GN=HIST1H1D PE=1 SV=2	158
P39023	60S ribosomal protein L3 OS=Homo sapiens GN=RPL3 PE=1 SV=2	156
P61978	Heterogeneous nuclear ribonucleoprotein K OS=Homo sapiens GN=HNRNPK PE=1 SV=1	156
Q00839	Heterogeneous nuclear ribonucleoprotein U OS=Homo sapiens GN=HNRNPU PE=1 SV=6	155
P51991	Heterogeneous nuclear ribonucleoprotein A3 OS=Homo sapiens GN=HNRNPA3 PE=1 SV=2	155
P17844	Probable ATP-dependent RNA helicase DDX5 OS=Homo sapiens GN=DDX5 PE=1 SV=1	154
Q04695	Keratin, type I cytoskeletal 17 OS=Homo sapiens GN=KRT17 PE=1 SV=2	151
P52272	Heterogeneous nuclear ribonucleoprotein M OS=Homo sapiens GN=HNRNPM PE=1 SV=3	150
P35609	Alpha-actinin-2 OS=Homo sapiens GN=ACTN2 PE=1 SV=1	148
Q7Z406	Myosin-14 OS=Homo sapiens GN=MYH14 PE=1 SV=2	148
Q12931	Heat shock protein 75 kDa, mitochondrial OS=Homo sapiens GN=TRAP1 PE=1 SV=3	145
Q16658	Fascin OS=Homo sapiens GN=FSCN1 PE=1 SV=3	145
Q92841	Probable ATP-dependent RNA helicase DDX17 OS=Homo sapiens GN=DDX17 PE=1 SV=2	144
P17066	Heat shock 70 kDa protein 6 OS=Homo sapiens GN=HSPA6 PE=1 SV=2	144
P49411	Elongation factor Tu, mitochondrial OS=Homo sapiens GN=TUFM PE=1 SV=2	144
P40227	T-complex protein 1 subunit zeta OS=Homo sapiens GN=CCT6A PE=1 SV=3	143
P35606	Coatomer subunit beta~ OS=Homo sapiens GN=COPB2 PE=1 SV=2	142
O60506	Heterogeneous nuclear ribonucleoprotein Q OS=Homo sapiens GN=SYNCRIP PE=1 SV=2	141
P17987	T-complex protein 1 subunit alpha OS=Homo sapiens GN=TCP1 PE=1 SV=1	141
P53675	Clathrin heavy chain 2 OS=Homo sapiens GN=CLTCL1 PE=1 SV=2	140
P53618	Coatomer subunit beta OS=Homo sapiens GN=COPB1 PE=1 SV=3	138
P31943	Heterogeneous nuclear ribonucleoprotein H OS=Homo sapiens GN=HNRNPH1 PE=1 SV=4	138
P07195	L-lactate dehydrogenase B chain OS=Homo sapiens GN=LDHB PE=1 SV=2	137
P34931	Heat shock 70 kDa protein 1-like OS=Homo sapiens GN=HSPA1L PE=1 SV=2	135
Q01546	Keratin, type II cytoskeletal 2 oral OS=Homo sapiens GN=KRT76 PE=1 SV=2	135
A5A3E0	POTE ankyrin domain family member F OS=Homo sapiens GN=POTEF PE=1 SV=2	134
P62701	40S ribosomal protein S4, X isoform OS=Homo sapiens GN=RPS4X PE=1 SV=2	134
Q00341	Vigilin OS=Homo sapiens GN=HDLBP PE=1 SV=2	133
P13667	Protein disulfide-isomerase A4 OS=Homo sapiens GN=PDIA4 PE=1 SV=2	132
P36578	60S ribosomal protein L4 OS=Homo sapiens GN=RPL4 PE=1 SV=5	132
Q8NBS9	Thioredoxin domain-containing protein 5 OS=Homo sapiens GN=TXNDC5 PE=1 SV=2	131
P04843	Dolichyl-diphosphooligosaccharide--protein glycosyltransferase subunit 1 OS=Homo sapiens GN=RPN1 PE=1 SV=1	130
P62805	Histone H4 OS=Homo sapiens GN=HIST1H4A PE=1 SV=2	130
Q14974	Importin subunit beta-1 OS=Homo sapiens GN=KPNB1 PE=1 SV=2	128
P00558	Phosphoglycerate kinase 1 OS=Homo sapiens GN=PGK1 PE=1 SV=3	126
Q14CN4	Keratin, type II cytoskeletal 72 OS=Homo sapiens GN=KRT72 PE=1 SV=2	125
Q16555	Dihydropyrimidinase-related protein 2 OS=Homo sapiens GN=DPYSL2 PE=1 SV=1	124
P40939	Trifunctional enzyme subunit alpha, mitochondrial OS=Homo sapiens GN=HADHA PE=1 SV=2	123
P14923	Junction plakoglobin OS=Homo sapiens GN=JUP PE=1 SV=3	122
P08865	40S ribosomal protein SA OS=Homo sapiens GN=RPSA PE=1 SV=4	122
Q09666	Neuroblast differentiation-associated protein AHNAK OS=Homo sapiens GN=AHNAK PE=1 SV=2	121
P07910	Heterogeneous nuclear ribonucleoproteins C1/C2 OS=Homo sapiens GN=HNRNPC PE=1 SV=4	121
P63244	Guanine nucleotide-binding protein subunit beta-2-like 1 OS=Homo sapiens GN=GNB2L1 PE=1 SV=3	121
P17813	Endoglin OS=Homo sapiens GN=ENG PE=1 SV=2	120
P53621	Coatomer subunit alpha OS=Homo sapiens GN=COPA PE=1 SV=2	120
Q7RTS7	Keratin, type II cytoskeletal 74 OS=Homo sapiens GN=KRT74 PE=1 SV=2	120
P17655	Calpain-2 catalytic subunit OS=Homo sapiens GN=CAPN2 PE=1 SV=6	120
P13929	Beta-enolase OS=Homo sapiens GN=ENO3 PE=1 SV=5	120
O00410	Importin-5 OS=Homo sapiens GN=IPO5 PE=1 SV=4	119
Q9Y678	Coatomer subunit gamma-1 OS=Homo sapiens GN=COPG1 PE=1 SV=1	118
Q9H4B7	Tubulin beta-1 chain OS=Homo sapiens GN=TUBB1 PE=1 SV=1	118
Q15084	Protein disulfide-isomerase A6 OS=Homo sapiens GN=PDIA6 PE=1 SV=1	118
P08727	Keratin, type I cytoskeletal 19 OS=Homo sapiens GN=KRT19 PE=1 SV=4	117
P61158	Actin-related protein 3 OS=Homo sapiens GN=ACTR3 PE=1 SV=3	117
Q13200	26S proteasome non-ATPase regulatory subunit 2 OS=Homo sapiens GN=PSMD2 PE=1 SV=3	115
Q9NZM1	Myoferlin OS=Homo sapiens GN=MYOF PE=1 SV=1	114
Q6NZI2	Polymerase I and transcript release factor OS=Homo sapiens GN=PTRF PE=1 SV=1	114
P09104	Gamma-enolase OS=Homo sapiens GN=ENO2 PE=1 SV=3	114
P55060	Exportin-2 OS=Homo sapiens GN=CSE1L PE=1 SV=3	112
P48643	T-complex protein 1 subunit epsilon OS=Homo sapiens GN=CCT5 PE=1 SV=1	111
Q08043	Alpha-actinin-3 OS=Homo sapiens GN=ACTN3 PE=1 SV=2	110
Q9Y4L1	Hypoxia up-regulated protein 1 OS=Homo sapiens GN=HYOU1 PE=1 SV=1	110
Q01518	Adenylyl cyclase-associated protein 1 OS=Homo sapiens GN=CAP1 PE=1 SV=5	110
Q8NF91	Nesprin-1 OS=Homo sapiens GN=SYNE1 PE=1 SV=4	109
Q12905	Interleukin enhancer-binding factor 2 OS=Homo sapiens GN=ILF2 PE=1 SV=2	109
P38919	Eukaryotic initiation factor 4A-III OS=Homo sapiens GN=EIF4A3 PE=1 SV=4	109
P06748	Nucleophosmin OS=Homo sapiens GN=NPM1 PE=1 SV=2	108
Q9UQ80	Proliferation-associated protein 2G4 OS=Homo sapiens GN=PA2G4 PE=1 SV=3	105
Q15029	116 kDa U5 small nuclear ribonucleoprotein component OS=Homo sapiens GN=EFTUD2 PE=1 SV=1	104
P19013	Keratin, type II cytoskeletal 4 OS=Homo sapiens GN=KRT4 PE=1 SV=4	103
P20700	Lamin-B1 OS=Homo sapiens GN=LMNB1 PE=1 SV=2	103
Q15046	Lysine--tRNA ligase OS=Homo sapiens GN=KARS PE=1 SV=3	103
P27708	CAD protein OS=Homo sapiens GN=CAD PE=1 SV=3	102
P40926	Malate dehydrogenase, mitochondrial OS=Homo sapiens GN=MDH2 PE=1 SV=3	102
P41252	Isoleucine--tRNA ligase, cytoplasmic OS=Homo sapiens GN=IARS PE=1 SV=2	101
P02768	Serum albumin OS=Homo sapiens GN=ALB PE=1 SV=2	101
Q92598	Heat shock protein 105 kDa OS=Homo sapiens GN=HSPH1 PE=1 SV=1	100
P06744	Glucose-6-phosphate isomerase OS=Homo sapiens GN=GPI PE=1 SV=4	100
P23381	Tryptophan--tRNA ligase, cytoplasmic OS=Homo sapiens GN=WARS PE=1 SV=2	100
P13646	Keratin, type I cytoskeletal 13 OS=Homo sapiens GN=KRT13 PE=1 SV=4	99
P62258	14-3-3 protein epsilon OS=Homo sapiens GN=YWHAE PE=1 SV=1	99
Q58FG1	Putative heat shock protein HSP 90-alpha A4 OS=Homo sapiens GN=HSP90AA4P PE=5 SV=1	98
P19367	Hexokinase-1 OS=Homo sapiens GN=HK1 PE=1 SV=3	98
Q6A163	Keratin, type I cytoskeletal 39 OS=Homo sapiens GN=KRT39 PE=1 SV=2	98
P37837	Transaldolase OS=Homo sapiens GN=TALDO1 PE=1 SV=2	98
Q92973	Transportin-1 OS=Homo sapiens GN=TNPO1 PE=1 SV=2	97
Q86VP6	Cullin-associated NEDD8-dissociated protein 1 OS=Homo sapiens GN=CAND1 PE=1 SV=2	97
P48681	Nestin OS=Homo sapiens GN=NES PE=1 SV=2	96
P08758	Annexin A5 OS=Homo sapiens GN=ANXA5 PE=1 SV=2	96
Q86Y46	Keratin, type II cytoskeletal 73 OS=Homo sapiens GN=KRT73 PE=1 SV=1	95
Q9UPN3	Microtubule-actin cross-linking factor 1, isoforms 1/2/3/5 OS=Homo sapiens GN=MACF1 PE=1 SV=4	95
P27797	Calreticulin OS=Homo sapiens GN=CALR PE=1 SV=1	95
P30153	Serine/threonine-protein phosphatase 2A 65 kDa regulatory subunit A alpha isoform OS=Homo sapiens GN=PPP2R1A PE=1 SV=4	95
P23246	Splicing factor, proline- and glutamine-rich OS=Homo sapiens GN=SFPQ PE=1 SV=2	94
P05141	ADP/ATP translocase 2 OS=Homo sapiens GN=SLC25A5 PE=1 SV=7	94
P15880	40S ribosomal protein S2 OS=Homo sapiens GN=RPS2 PE=1 SV=2	94
P62424	60S ribosomal protein L7a OS=Homo sapiens GN=RPL7A PE=1 SV=2	94
Q9H223	EH domain-containing protein 4 OS=Homo sapiens GN=EHD4 PE=1 SV=1	94
Q9Y230	RuvB-like 2 OS=Homo sapiens GN=RUVBL2 PE=1 SV=3	94
P55795	Heterogeneous nuclear ribonucleoprotein H2 OS=Homo sapiens GN=HNRNPH2 PE=1 SV=1	94
P12236	ADP/ATP translocase 3 OS=Homo sapiens GN=SLC25A6 PE=1 SV=4	93
B5ME19	Eukaryotic translation initiation factor 3 subunit C-like protein OS=Homo sapiens GN=EIF3CL PE=3 SV=1	93
P35998	26S protease regulatory subunit 7 OS=Homo sapiens GN=PSMC2 PE=1 SV=3	93
Q9NR30	Nucleolar RNA helicase 2 OS=Homo sapiens GN=DDX21 PE=1 SV=5	91
O94979	Protein transport protein Sec31A OS=Homo sapiens GN=SEC31A PE=1 SV=3	91
Q06830	Peroxiredoxin-1 OS=Homo sapiens GN=PRDX1 PE=1 SV=1	90
Q15365	Poly(rC)-binding protein 1 OS=Homo sapiens GN=PCBP1 PE=1 SV=2	90
P35221	Catenin alpha-1 OS=Homo sapiens GN=CTNNA1 PE=1 SV=1	89
Q15393	Splicing factor 3B subunit 3 OS=Homo sapiens GN=SF3B3 PE=1 SV=4	89
P46777	60S ribosomal protein L5 OS=Homo sapiens GN=RPL5 PE=1 SV=3	89
P07384	Calpain-1 catalytic subunit OS=Homo sapiens GN=CAPN1 PE=1 SV=1	88
Q03252	Lamin-B2 OS=Homo sapiens GN=LMNB2 PE=1 SV=4	88
A7E2Y1	Myosin-7B OS=Homo sapiens GN=MYH7B PE=1 SV=3	87
Q9NVE4	Coiled-coil domain-containing protein 87 OS=Homo sapiens GN=CCDC87 PE=1 SV=2	87
Q16881	Thioredoxin reductase 1, cytoplasmic OS=Homo sapiens GN=TXNRD1 PE=1 SV=3	87
Q14103	Heterogeneous nuclear ribonucleoprotein D0 OS=Homo sapiens GN=HNRNPD PE=1 SV=1	87
Q99623	Prohibitin-2 OS=Homo sapiens GN=PHB2 PE=1 SV=2	87
P19012	Keratin, type I cytoskeletal 15 OS=Homo sapiens GN=KRT15 PE=1 SV=3	86
O43390	Heterogeneous nuclear ribonucleoprotein R OS=Homo sapiens GN=HNRNPR PE=1 SV=1	86
O00469	Procollagen-lysine,2-oxoglutarate 5-dioxygenase 2 OS=Homo sapiens GN=PLOD2 PE=1 SV=2	85
P62195	26S protease regulatory subunit 8 OS=Homo sapiens GN=PSMC5 PE=1 SV=1	85
P60174	Triosephosphate isomerase OS=Homo sapiens GN=TPI1 PE=1 SV=3	85
P43686	26S protease regulatory subunit 6B OS=Homo sapiens GN=PSMC4 PE=1 SV=2	84
Q13347	Eukaryotic translation initiation factor 3 subunit I OS=Homo sapiens GN=EIF3I PE=1 SV=1	84
Q13838	Spliceosome RNA helicase DDX39B OS=Homo sapiens GN=DDX39B PE=1 SV=1	83
Q14568	Heat shock protein HSP 90-alpha A2 OS=Homo sapiens GN=HSP90AA2P PE=1 SV=2	83
P63104	14-3-3 protein zeta/delta OS=Homo sapiens GN=YWHAZ PE=1 SV=1	83
P22234	Multifunctional protein ADE2 OS=Homo sapiens GN=PAICS PE=1 SV=3	83
Q14195	Dihydropyrimidinase-related protein 3 OS=Homo sapiens GN=DPYSL3 PE=1 SV=1	82
O00231	26S proteasome non-ATPase regulatory subunit 11 OS=Homo sapiens GN=PSMD11 PE=1 SV=3	82
P12268	Inosine-5~-monophosphate dehydrogenase 2 OS=Homo sapiens GN=IMPDH2 PE=1 SV=2	81
P00367	Glutamate dehydrogenase 1, mitochondrial OS=Homo sapiens GN=GLUD1 PE=1 SV=2	81
P61160	Actin-related protein 2 OS=Homo sapiens GN=ACTR2 PE=1 SV=1	81
P62937	Peptidyl-prolyl cis-trans isomerase A OS=Homo sapiens GN=PPIA PE=1 SV=2	81
P52209	6-phosphogluconate dehydrogenase, decarboxylating OS=Homo sapiens GN=PGD PE=1 SV=3	81
P18124	60S ribosomal protein L7 OS=Homo sapiens GN=RPL7 PE=1 SV=1	80
P04792	Heat shock protein beta-1 OS=Homo sapiens GN=HSPB1 PE=1 SV=2	80
Q63HN8	E3 ubiquitin-protein ligase RNF213 OS=Homo sapiens GN=RNF213 PE=1 SV=3	80
P41219	Peripherin OS=Homo sapiens GN=PRPH PE=1 SV=2	80
P34932	Heat shock 70 kDa protein 4 OS=Homo sapiens GN=HSPA4 PE=1 SV=4	79
Q6P2Q9	Pre-mRNA-processing-splicing factor 8 OS=Homo sapiens GN=PRPF8 PE=1 SV=2	79
P0CG39	POTE ankyrin domain family member J OS=Homo sapiens GN=POTEJ PE=3 SV=1	79
P67809	Nuclease-sensitive element-binding protein 1 OS=Homo sapiens GN=YBX1 PE=1 SV=3	79
O76015	Keratin, type I cuticular Ha8 OS=Homo sapiens GN=KRT38 PE=1 SV=3	78
O75643	U5 small nuclear ribonucleoprotein 200 kDa helicase OS=Homo sapiens GN=SNRNP200 PE=1 SV=2	78
Q9UKE5	TRAF2 and NCK-interacting protein kinase OS=Homo sapiens GN=TNIK PE=1 SV=1	78
P46781	40S ribosomal protein S9 OS=Homo sapiens GN=RPS9 PE=1 SV=3	78
P11586	C-1-tetrahydrofolate synthase, cytoplasmic OS=Homo sapiens GN=MTHFD1 PE=1 SV=3	77
P04844	Dolichyl-diphosphooligosaccharide--protein glycosyltransferase subunit 2 OS=Homo sapiens GN=RPN2 PE=1 SV=3	77
P55884	Eukaryotic translation initiation factor 3 subunit B OS=Homo sapiens GN=EIF3B PE=1 SV=3	76
P60228	Eukaryotic translation initiation factor 3 subunit E OS=Homo sapiens GN=EIF3E PE=1 SV=1	76
P26639	Threonine--tRNA ligase, cytoplasmic OS=Homo sapiens GN=TARS PE=1 SV=3	75
O43242	26S proteasome non-ATPase regulatory subunit 3 OS=Homo sapiens GN=PSMD3 PE=1 SV=2	75
P26640	Valine--tRNA ligase OS=Homo sapiens GN=VARS PE=1 SV=4	75
P17661	Desmin OS=Homo sapiens GN=DES PE=1 SV=3	75
P11413	Glucose-6-phosphate 1-dehydrogenase OS=Homo sapiens GN=G6PD PE=1 SV=4	75
P61247	40S ribosomal protein S3a OS=Homo sapiens GN=RPS3A PE=1 SV=2	75
P35222	Catenin beta-1 OS=Homo sapiens GN=CTNNB1 PE=1 SV=1	74
P54136	Arginine--tRNA ligase, cytoplasmic OS=Homo sapiens GN=RARS PE=1 SV=2	74
P27824	Calnexin OS=Homo sapiens GN=CANX PE=1 SV=2	73
P07814	Bifunctional glutamate/proline--tRNA ligase OS=Homo sapiens GN=EPRS PE=1 SV=5	73
Q8TD26	Chromodomain-helicase-DNA-binding protein 6 OS=Homo sapiens GN=CHD6 PE=1 SV=4	73
P17980	26S protease regulatory subunit 6A OS=Homo sapiens GN=PSMC3 PE=1 SV=3	73
Q9UNM6	26S proteasome non-ATPase regulatory subunit 13 OS=Homo sapiens GN=PSMD13 PE=1 SV=2	73
P54886	Delta-1-pyrroline-5-carboxylate synthase OS=Homo sapiens GN=ALDH18A1 PE=1 SV=2	72
P05556	Integrin beta-1 OS=Homo sapiens GN=ITGB1 PE=1 SV=2	72
P17858	ATP-dependent 6-phosphofructokinase, liver type OS=Homo sapiens GN=PFKL PE=1 SV=6	72
O43143	Pre-mRNA-splicing factor ATP-dependent RNA helicase DHX15 OS=Homo sapiens GN=DHX15 PE=1 SV=2	72
P49736	DNA replication licensing factor MCM2 OS=Homo sapiens GN=MCM2 PE=1 SV=4	72
Q04637	Eukaryotic translation initiation factor 4 gamma 1 OS=Homo sapiens GN=EIF4G1 PE=1 SV=4	72
Q8IZT6	Abnormal spindle-like microcephaly-associated protein OS=Homo sapiens GN=ASPM PE=1 SV=2	72
Q13310	Polyadenylate-binding protein 4 OS=Homo sapiens GN=PABPC4 PE=1 SV=1	72
Q9NZN4	EH domain-containing protein 2 OS=Homo sapiens GN=EHD2 PE=1 SV=2	72
P05198	Eukaryotic translation initiation factor 2 subunit 1 OS=Homo sapiens GN=EIF2S1 PE=1 SV=3	72
Q8WU76	Sec1 family domain-containing protein 2 OS=Homo sapiens GN=SCFD2 PE=1 SV=2	72
P16284	Platelet endothelial cell adhesion molecule OS=Homo sapiens GN=PECAM1 PE=1 SV=1	70
Q7Z794	Keratin, type II cytoskeletal 1b OS=Homo sapiens GN=KRT77 PE=2 SV=3	70
P31947	14-3-3 protein sigma OS=Homo sapiens GN=SFN PE=1 SV=1	70
P26599	Polypyrimidine tract-binding protein 1 OS=Homo sapiens GN=PTBP1 PE=1 SV=1	70
P10644	cAMP-dependent protein kinase type I-alpha regulatory subunit OS=Homo sapiens GN=PRKAR1A PE=1 SV=1	70
P62241	40S ribosomal protein S8 OS=Homo sapiens GN=RPS8 PE=1 SV=2	70
P37802	Transgelin-2 OS=Homo sapiens GN=TAGLN2 PE=1 SV=3	70
Q9BSJ8	Extended synaptotagmin-1 OS=Homo sapiens GN=ESYT1 PE=1 SV=1	69
P39656	Dolichyl-diphosphooligosaccharide--protein glycosyltransferase 48 kDa subunit OS=Homo sapiens GN=DDOST PE=1 SV=4	69
P04899	Guanine nucleotide-binding protein G(i) subunit alpha-2 OS=Homo sapiens GN=GNAI2 PE=1 SV=3	69
P35237	Serpin B6 OS=Homo sapiens GN=SERPINB6 PE=1 SV=3	69
P00505	Aspartate aminotransferase, mitochondrial OS=Homo sapiens GN=GOT2 PE=1 SV=3	69
P55084	Trifunctional enzyme subunit beta, mitochondrial OS=Homo sapiens GN=HADHB PE=1 SV=3	69
P30520	Adenylosuccinate synthetase isozyme 2 OS=Homo sapiens GN=ADSS PE=1 SV=3	69
P02786	Transferrin receptor protein 1 OS=Homo sapiens GN=TFRC PE=1 SV=2	68
Q5TZA2	Rootletin OS=Homo sapiens GN=CROCC PE=1 SV=1	68
Q71DI3	Histone H3.2 OS=Homo sapiens GN=HIST2H3A PE=1 SV=3	68
P62191	26S protease regulatory subunit 4 OS=Homo sapiens GN=PSMC1 PE=1 SV=1	68
P00352	Retinal dehydrogenase 1 OS=Homo sapiens GN=ALDH1A1 PE=1 SV=2	68
P05455	Lupus La protein OS=Homo sapiens GN=SSB PE=1 SV=2	68
Q9Y3F4	Serine-threonine kinase receptor-associated protein OS=Homo sapiens GN=STRAP PE=1 SV=1	68
Q6A162	Keratin, type I cytoskeletal 40 OS=Homo sapiens GN=KRT40 PE=1 SV=2	68
P52597	Heterogeneous nuclear ribonucleoprotein F OS=Homo sapiens GN=HNRNPF PE=1 SV=3	68
P00491	Purine nucleoside phosphorylase OS=Homo sapiens GN=PNP PE=1 SV=2	68
O95373	Importin-7 OS=Homo sapiens GN=IPO7 PE=1 SV=1	67
Q8WUM4	Programmed cell death 6-interacting protein OS=Homo sapiens GN=PDCD6IP PE=1 SV=1	67
P63010	AP-2 complex subunit beta OS=Homo sapiens GN=AP2B1 PE=1 SV=1	67
P41250	Glycine--tRNA ligase OS=Homo sapiens GN=GARS PE=1 SV=3	67
Q6PEY2	Tubulin alpha-3E chain OS=Homo sapiens GN=TUBA3E PE=1 SV=2	67
P05388	60S acidic ribosomal protein P0 OS=Homo sapiens GN=RPLP0 PE=1 SV=1	67
Q96NT0	Coiled-coil domain-containing protein 115 OS=Homo sapiens GN=CCDC115 PE=1 SV=1	66
P05023	Sodium/potassium-transporting ATPase subunit alpha-1 OS=Homo sapiens GN=ATP1A1 PE=1 SV=1	64
Q12906	Interleukin enhancer-binding factor 3 OS=Homo sapiens GN=ILF3 PE=1 SV=3	64
Q14764	Major vault protein OS=Homo sapiens GN=MVP PE=1 SV=4	64
Q8N4C8	Misshapen-like kinase 1 OS=Homo sapiens GN=MINK1 PE=1 SV=2	64
P62249	40S ribosomal protein S16 OS=Homo sapiens GN=RPS16 PE=1 SV=2	64
O75390	Citrate synthase, mitochondrial OS=Homo sapiens GN=CS PE=1 SV=2	64
P00387	NADH-cytochrome b5 reductase 3 OS=Homo sapiens GN=CYB5R3 PE=1 SV=3	64
Q9Y4G6	Talin-2 OS=Homo sapiens GN=TLN2 PE=1 SV=4	63
Q8NBJ5	Procollagen galactosyltransferase 1 OS=Homo sapiens GN=COLGALT1 PE=1 SV=1	63
P31939	Bifunctional purine biosynthesis protein PURH OS=Homo sapiens GN=ATIC PE=1 SV=3	63
P43490	Nicotinamide phosphoribosyltransferase OS=Homo sapiens GN=NAMPT PE=1 SV=1	63
Q58FF7	Putative heat shock protein HSP 90-beta-3 OS=Homo sapiens GN=HSP90AB3P PE=5 SV=1	63
P31153	S-adenosylmethionine synthase isoform type-2 OS=Homo sapiens GN=MAT2A PE=1 SV=1	62
P68431	Histone H3.1 OS=Homo sapiens GN=HIST1H3A PE=1 SV=2	62
Q58FF8	Putative heat shock protein HSP 90-beta 2 OS=Homo sapiens GN=HSP90AB2P PE=1 SV=2	61
P14136	Glial fibrillary acidic protein OS=Homo sapiens GN=GFAP PE=1 SV=1	61
Q9Y262	Eukaryotic translation initiation factor 3 subunit L OS=Homo sapiens GN=EIF3L PE=1 SV=1	61
Q7L1Q6	Basic leucine zipper and W2 domain-containing protein 1 OS=Homo sapiens GN=BZW1 PE=1 SV=1	61
P08648	Integrin alpha-5 OS=Homo sapiens GN=ITGA5 PE=1 SV=2	60
Q92538	Golgi-specific brefeldin A-resistance guanine nucleotide exchange factor 1 OS=Homo sapiens GN=GBF1 PE=1 SV=2	60
Q9NSD9	Phenylalanine--tRNA ligase beta subunit OS=Homo sapiens GN=FARSB PE=1 SV=3	60
P62136	Serine/threonine-protein phosphatase PP1-alpha catalytic subunit OS=Homo sapiens GN=PPP1CA PE=1 SV=1	60
P18669	Phosphoglycerate mutase 1 OS=Homo sapiens GN=PGAM1 PE=1 SV=2	60
Q10567	AP-1 complex subunit beta-1 OS=Homo sapiens GN=AP1B1 PE=1 SV=2	59
Q16531	DNA damage-binding protein 1 OS=Homo sapiens GN=DDB1 PE=1 SV=1	59
Q9NVI7	ATPase family AAA domain-containing protein 3A OS=Homo sapiens GN=ATAD3A PE=1 SV=2	59
Q15233	Non-POU domain-containing octamer-binding protein OS=Homo sapiens GN=NONO PE=1 SV=4	59
P14868	Aspartate--tRNA ligase, cytoplasmic OS=Homo sapiens GN=DARS PE=1 SV=2	59
O76014	Keratin, type I cuticular Ha7 OS=Homo sapiens GN=KRT37 PE=3 SV=3	59
Q99536	Synaptic vesicle membrane protein VAT-1 homolog OS=Homo sapiens GN=VAT1 PE=1 SV=2	59
P30041	Peroxiredoxin-6 OS=Homo sapiens GN=PRDX6 PE=1 SV=3	59
Q99456	Keratin, type I cytoskeletal 12 OS=Homo sapiens GN=KRT12 PE=1 SV=1	58
P55786	Puromycin-sensitive aminopeptidase OS=Homo sapiens GN=NPEPPS PE=1 SV=2	58
O00425	Insulin-like growth factor 2 mRNA-binding protein 3 OS=Homo sapiens GN=IGF2BP3 PE=1 SV=2	58
P29279	Connective tissue growth factor OS=Homo sapiens GN=CTGF PE=1 SV=2	58
Q8N257	Histone H2B type 3-B OS=Homo sapiens GN=HIST3H2BB PE=1 SV=3	58
P27635	60S ribosomal protein L10 OS=Homo sapiens GN=RPL10 PE=1 SV=4	58
Q02809	Procollagen-lysine,2-oxoglutarate 5-dioxygenase 1 OS=Homo sapiens GN=PLOD1 PE=1 SV=2	57
P49591	Serine--tRNA ligase, cytoplasmic OS=Homo sapiens GN=SARS PE=1 SV=3	57
P62917	60S ribosomal protein L8 OS=Homo sapiens GN=RPL8 PE=1 SV=2	57
P43034	Platelet-activating factor acetylhydrolase IB subunit alpha OS=Homo sapiens GN=PAFAH1B1 PE=1 SV=2	57
P34897	Serine hydroxymethyltransferase, mitochondrial OS=Homo sapiens GN=SHMT2 PE=1 SV=3	56
Q15366	Poly(rC)-binding protein 2 OS=Homo sapiens GN=PCBP2 PE=1 SV=1	56
P22695	Cytochrome b-c1 complex subunit 2, mitochondrial OS=Homo sapiens GN=UQCRC2 PE=1 SV=3	56
P31946	14-3-3 protein beta/alpha OS=Homo sapiens GN=YWHAB PE=1 SV=3	56
P21796	Voltage-dependent anion-selective channel protein 1 OS=Homo sapiens GN=VDAC1 PE=1 SV=2	56
O95819	Mitogen-activated protein kinase kinase kinase kinase 4 OS=Homo sapiens GN=MAP4K4 PE=1 SV=2	55
O15372	Eukaryotic translation initiation factor 3 subunit H OS=Homo sapiens GN=EIF3H PE=1 SV=1	55
Q9Y2Z0	Protein SGT1 homolog OS=Homo sapiens GN=SUGT1 PE=1 SV=3	55
P13489	Ribonuclease inhibitor OS=Homo sapiens GN=RNH1 PE=1 SV=2	55
P07954	Fumarate hydratase, mitochondrial OS=Homo sapiens GN=FH PE=1 SV=3	55
P43121	Cell surface glycoprotein MUC18 OS=Homo sapiens GN=MCAM PE=1 SV=2	54
O00232	26S proteasome non-ATPase regulatory subunit 12 OS=Homo sapiens GN=PSMD12 PE=1 SV=3	54
Q13247	Serine/arginine-rich splicing factor 6 OS=Homo sapiens GN=SRSF6 PE=1 SV=2	54
P07864	L-lactate dehydrogenase C chain OS=Homo sapiens GN=LDHC PE=1 SV=4	54
Q16222	UDP-N-acetylhexosamine pyrophosphorylase OS=Homo sapiens GN=UAP1 PE=1 SV=3	54
P41091	Eukaryotic translation initiation factor 2 subunit 3 OS=Homo sapiens GN=EIF2S3 PE=1 SV=3	54
P45880	Voltage-dependent anion-selective channel protein 2 OS=Homo sapiens GN=VDAC2 PE=1 SV=2	54
Q15436	Protein transport protein Sec23A OS=Homo sapiens GN=SEC23A PE=1 SV=2	53
Q16643	Drebrin OS=Homo sapiens GN=DBN1 PE=1 SV=4	53
P61221	ATP-binding cassette sub-family E member 1 OS=Homo sapiens GN=ABCE1 PE=1 SV=1	53
O14556	Glyceraldehyde-3-phosphate dehydrogenase, testis-specific OS=Homo sapiens GN=GAPDHS PE=1 SV=2	53
Q03001	Dystonin OS=Homo sapiens GN=DST PE=1 SV=4	53
Q96G03	Phosphoglucomutase-2 OS=Homo sapiens GN=PGM2 PE=1 SV=4	53
P16989	Y-box-binding protein 3 OS=Homo sapiens GN=YBX3 PE=1 SV=4	53
Q9Y3I0	tRNA-splicing ligase RtcB homolog OS=Homo sapiens GN=RTCB PE=1 SV=1	53
P26373	60S ribosomal protein L13 OS=Homo sapiens GN=RPL13 PE=1 SV=4	53
P62714	Serine/threonine-protein phosphatase 2A catalytic subunit beta isoform OS=Homo sapiens GN=PPP2CB PE=1 SV=1	53
Q9Y623	Myosin-4 OS=Homo sapiens GN=MYH4 PE=1 SV=2	52
O15020	Spectrin beta chain, non-erythrocytic 2 OS=Homo sapiens GN=SPTBN2 PE=1 SV=3	52
P50914	60S ribosomal protein L14 OS=Homo sapiens GN=RPL14 PE=1 SV=4	52
Q8NCM8	Cytoplasmic dynein 2 heavy chain 1 OS=Homo sapiens GN=DYNC2H1 PE=1 SV=4	52
Q9Y265	RuvB-like 1 OS=Homo sapiens GN=RUVBL1 PE=1 SV=1	52
P50453	Serpin B9 OS=Homo sapiens GN=SERPINB9 PE=1 SV=1	52
P62140	Serine/threonine-protein phosphatase PP1-beta catalytic subunit OS=Homo sapiens GN=PPP1CB PE=1 SV=3	52
P23526	Adenosylhomocysteinase OS=Homo sapiens GN=AHCY PE=1 SV=4	52
P62753	40S ribosomal protein S6 OS=Homo sapiens GN=RPS6 PE=1 SV=1	52
P32969	60S ribosomal protein L9 OS=Homo sapiens GN=RPL9 PE=1 SV=1	52
P31689	DnaJ homolog subfamily A member 1 OS=Homo sapiens GN=DNAJA1 PE=1 SV=2	52
Q96QK1	Vacuolar protein sorting-associated protein 35 OS=Homo sapiens GN=VPS35 PE=1 SV=2	51
Q9BXJ9	N-alpha-acetyltransferase 15, NatA auxiliary subunit OS=Homo sapiens GN=NAA15 PE=1 SV=1	51
O95757	Heat shock 70 kDa protein 4L OS=Homo sapiens GN=HSPA4L PE=1 SV=3	51
P49588	Alanine--tRNA ligase, cytoplasmic OS=Homo sapiens GN=AARS PE=1 SV=2	51
P38606	V-type proton ATPase catalytic subunit A OS=Homo sapiens GN=ATP6V1A PE=1 SV=2	51
P14866	Heterogeneous nuclear ribonucleoprotein L OS=Homo sapiens GN=HNRNPL PE=1 SV=2	51
P35613	Basigin OS=Homo sapiens GN=BSG PE=1 SV=2	51
Q5QNW6	Histone H2B type 2-F OS=Homo sapiens GN=HIST2H2BF PE=1 SV=3	51
P28482	Mitogen-activated protein kinase 1 OS=Homo sapiens GN=MAPK1 PE=1 SV=3	51
P61163	Alpha-centractin OS=Homo sapiens GN=ACTR1A PE=1 SV=1	51
P31930	Cytochrome b-c1 complex subunit 1, mitochondrial OS=Homo sapiens GN=UQCRC1 PE=1 SV=3	51
Q8N7Z5	Putative ankyrin repeat domain-containing protein 31 OS=Homo sapiens GN=ANKRD31 PE=5 SV=2	50
Q99996	A-kinase anchor protein 9 OS=Homo sapiens GN=AKAP9 PE=1 SV=3	50
Q86UQ4	ATP-binding cassette sub-family A member 13 OS=Homo sapiens GN=ABCA13 PE=2 SV=3	50
P48444	Coatomer subunit delta OS=Homo sapiens GN=ARCN1 PE=1 SV=1	50
P57721	Poly(rC)-binding protein 3 OS=Homo sapiens GN=PCBP3 PE=2 SV=2	50
P04181	Ornithine aminotransferase, mitochondrial OS=Homo sapiens GN=OAT PE=1 SV=1	50
P29692	Elongation factor 1-delta OS=Homo sapiens GN=EEF1D PE=1 SV=5	50
P62826	GTP-binding nuclear protein Ran OS=Homo sapiens GN=RAN PE=1 SV=3	50
P22090	40S ribosomal protein S4, Y isoform 1 OS=Homo sapiens GN=RPS4Y1 PE=1 SV=2	50
Q9UBB4	Ataxin-10 OS=Homo sapiens GN=ATXN10 PE=1 SV=1	50
Q9HDC9	Adipocyte plasma membrane-associated protein OS=Homo sapiens GN=APMAP PE=1 SV=2	50
P40925	Malate dehydrogenase, cytoplasmic OS=Homo sapiens GN=MDH1 PE=1 SV=4	50
O00299	Chloride intracellular channel protein 1 OS=Homo sapiens GN=CLIC1 PE=1 SV=4	50
O15144	Actin-related protein 2/3 complex subunit 2 OS=Homo sapiens GN=ARPC2 PE=1 SV=1	50
P25205	DNA replication licensing factor MCM3 OS=Homo sapiens GN=MCM3 PE=1 SV=3	49
Q8NB90	Spermatogenesis-associated protein 5 OS=Homo sapiens GN=SPATA5 PE=1 SV=3	49
Q6ZWH5	Serine/threonine-protein kinase Nek10 OS=Homo sapiens GN=NEK10 PE=2 SV=3	49
Q04446	1,4-alpha-glucan-branching enzyme OS=Homo sapiens GN=GBE1 PE=1 SV=3	49
Q9H4M9	EH domain-containing protein 1 OS=Homo sapiens GN=EHD1 PE=1 SV=2	49
O60701	UDP-glucose 6-dehydrogenase OS=Homo sapiens GN=UGDH PE=1 SV=1	49
O43684	Mitotic checkpoint protein BUB3 OS=Homo sapiens GN=BUB3 PE=1 SV=1	49
P07737	Profilin-1 OS=Homo sapiens GN=PFN1 PE=1 SV=2	49
O14980	Exportin-1 OS=Homo sapiens GN=XPO1 PE=1 SV=1	48
P12235	ADP/ATP translocase 1 OS=Homo sapiens GN=SLC25A4 PE=1 SV=4	48
Q9P2J5	Leucine--tRNA ligase, cytoplasmic OS=Homo sapiens GN=LARS PE=1 SV=2	48
Q96TA1	Niban-like protein 1 OS=Homo sapiens GN=FAM129B PE=1 SV=3	48
Q9NRC6	Spectrin beta chain, non-erythrocytic 5 OS=Homo sapiens GN=SPTBN5 PE=1 SV=2	48
Q92526	T-complex protein 1 subunit zeta-2 OS=Homo sapiens GN=CCT6B PE=1 SV=5	48
P12081	Histidine--tRNA ligase, cytoplasmic OS=Homo sapiens GN=HARS PE=1 SV=2	48
O43776	Asparagine--tRNA ligase, cytoplasmic OS=Homo sapiens GN=NARS PE=1 SV=1	48
Q00537	Cyclin-dependent kinase 17 OS=Homo sapiens GN=CDK17 PE=1 SV=2	48
Q02790	Peptidyl-prolyl cis-trans isomerase FKBP4 OS=Homo sapiens GN=FKBP4 PE=1 SV=3	48
P31942	Heterogeneous nuclear ribonucleoprotein H3 OS=Homo sapiens GN=HNRNPH3 PE=1 SV=2	48
Q02878	60S ribosomal protein L6 OS=Homo sapiens GN=RPL6 PE=1 SV=3	48
P29803	Pyruvate dehydrogenase E1 component subunit alpha, testis-specific form, mitochondrial OS=Homo sapiens GN=PDHA2 PE=1 SV=1	48
P11216	Glycogen phosphorylase, brain form OS=Homo sapiens GN=PYGB PE=1 SV=5	47
P51659	Peroxisomal multifunctional enzyme type 2 OS=Homo sapiens GN=HSD17B4 PE=1 SV=3	47
Q99873	Protein arginine N-methyltransferase 1 OS=Homo sapiens GN=PRMT1 PE=1 SV=2	47
Q6UB35	Monofunctional C1-tetrahydrofolate synthase, mitochondrial OS=Homo sapiens GN=MTHFD1L PE=1 SV=1	47
O15067	Phosphoribosylformylglycinamidine synthase OS=Homo sapiens GN=PFAS PE=1 SV=4	47
P00540	Proto-oncogene serine/threonine-protein kinase mos OS=Homo sapiens GN=MOS PE=1 SV=1	47
Q9Y305	Acyl-coenzyme A thioesterase 9, mitochondrial OS=Homo sapiens GN=ACOT9 PE=1 SV=2	47
P62495	Eukaryotic peptide chain release factor subunit 1 OS=Homo sapiens GN=ETF1 PE=1 SV=3	47
Q9UDY4	DnaJ homolog subfamily B member 4 OS=Homo sapiens GN=DNAJB4 PE=1 SV=1	47
Q7L2H7	Eukaryotic translation initiation factor 3 subunit M OS=Homo sapiens GN=EIF3M PE=1 SV=1	47
P84243	Histone H3.3 OS=Homo sapiens GN=H3F3A PE=1 SV=2	47
P61981	14-3-3 protein gamma OS=Homo sapiens GN=YWHAG PE=1 SV=2	47
P27348	14-3-3 protein theta OS=Homo sapiens GN=YWHAQ PE=1 SV=1	47
P16615	Sarcoplasmic/endoplasmic reticulum calcium ATPase 2 OS=Homo sapiens GN=ATP2A2 PE=1 SV=1	46
O60716	Catenin delta-1 OS=Homo sapiens GN=CTNND1 PE=1 SV=1	46
Q92900	Regulator of nonsense transcripts 1 OS=Homo sapiens GN=UPF1 PE=1 SV=2	46
O76021	Ribosomal L1 domain-containing protein 1 OS=Homo sapiens GN=RSL1D1 PE=1 SV=3	46
Q9UHB9	Signal recognition particle subunit SRP68 OS=Homo sapiens GN=SRP68 PE=1 SV=2	46
P49915	GMP synthase [glutamine-hydrolyzing] OS=Homo sapiens GN=GMPS PE=1 SV=1	46
P31150	Rab GDP dissociation inhibitor alpha OS=Homo sapiens GN=GDI1 PE=1 SV=2	46
P62244	40S ribosomal protein S15a OS=Homo sapiens GN=RPS15A PE=1 SV=2	46
P09211	Glutathione S-transferase P OS=Homo sapiens GN=GSTP1 PE=1 SV=2	46
P35232	Prohibitin OS=Homo sapiens GN=PHB PE=1 SV=1	46
Q3SY84	Keratin, type II cytoskeletal 71 OS=Homo sapiens GN=KRT71 PE=1 SV=3	45
Q9P2M7	Cingulin OS=Homo sapiens GN=CGN PE=1 SV=2	45
P09622	Dihydrolipoyl dehydrogenase, mitochondrial OS=Homo sapiens GN=DLD PE=1 SV=2	45
P18031	Tyrosine-protein phosphatase non-receptor type 1 OS=Homo sapiens GN=PTPN1 PE=1 SV=1	45
P36873	Serine/threonine-protein phosphatase PP1-gamma catalytic subunit OS=Homo sapiens GN=PPP1CC PE=1 SV=1	45
Q96A08	Histone H2B type 1-A OS=Homo sapiens GN=HIST1H2BA PE=1 SV=3	45
P62081	40S ribosomal protein S7 OS=Homo sapiens GN=RPS7 PE=1 SV=1	45
Q9Y696	Chloride intracellular channel protein 4 OS=Homo sapiens GN=CLIC4 PE=1 SV=4	45
P61204	ADP-ribosylation factor 3 OS=Homo sapiens GN=ARF3 PE=1 SV=2	45
P62873	Guanine nucleotide-binding protein G(I)/G(S)/G(T) subunit beta-1 OS=Homo sapiens GN=GNB1 PE=1 SV=3	45
P46782	40S ribosomal protein S5 OS=Homo sapiens GN=RPS5 PE=1 SV=4	45
Q06210	Glutamine--fructose-6-phosphate aminotransferase [isomerizing] 1 OS=Homo sapiens GN=GFPT1 PE=1 SV=3	44
Q99460	26S proteasome non-ATPase regulatory subunit 1 OS=Homo sapiens GN=PSMD1 PE=1 SV=2	44
P69905	Hemoglobin subunit alpha OS=Homo sapiens GN=HBA1 PE=1 SV=2	44
Q9NZI8	Insulin-like growth factor 2 mRNA-binding protein 1 OS=Homo sapiens GN=IGF2BP1 PE=1 SV=2	44
Q9BY77	Polymerase delta-interacting protein 3 OS=Homo sapiens GN=POLDIP3 PE=1 SV=2	44
P55209	Nucleosome assembly protein 1-like 1 OS=Homo sapiens GN=NAP1L1 PE=1 SV=1	44
Q9ULV4	Coronin-1C OS=Homo sapiens GN=CORO1C PE=1 SV=1	44
Q13418	Integrin-linked protein kinase OS=Homo sapiens GN=ILK PE=1 SV=2	44
Q16181	Septin-7 OS=Homo sapiens GN=SEPT7 PE=1 SV=2	44
P09972	Fructose-bisphosphate aldolase C OS=Homo sapiens GN=ALDOC PE=1 SV=2	44
O60812	Heterogeneous nuclear ribonucleoprotein C-like 1 OS=Homo sapiens GN=HNRNPCL1 PE=2 SV=1	44
Q9BT78	COP9 signalosome complex subunit 4 OS=Homo sapiens GN=COPS4 PE=1 SV=1	44
Q96CX2	BTB/POZ domain-containing protein KCTD12 OS=Homo sapiens GN=KCTD12 PE=1 SV=1	44
P40429	60S ribosomal protein L13a OS=Homo sapiens GN=RPL13A PE=1 SV=2	43
Q8WXI7	Mucin-16 OS=Homo sapiens GN=MUC16 PE=1 SV=2	43
Q96AE4	Far upstream element-binding protein 1 OS=Homo sapiens GN=FUBP1 PE=1 SV=3	43
Q9H361	Polyadenylate-binding protein 3 OS=Homo sapiens GN=PABPC3 PE=1 SV=2	43
O95340	Bifunctional 3~-phosphoadenosine 5~-phosphosulfate synthase 2 OS=Homo sapiens GN=PAPSS2 PE=1 SV=2	43
P54577	Tyrosine--tRNA ligase, cytoplasmic OS=Homo sapiens GN=YARS PE=1 SV=4	43
P31948	Stress-induced-phosphoprotein 1 OS=Homo sapiens GN=STIP1 PE=1 SV=1	43
Q16401	26S proteasome non-ATPase regulatory subunit 5 OS=Homo sapiens GN=PSMD5 PE=1 SV=3	43
Q70UQ0	Inhibitor of nuclear factor kappa-B kinase-interacting protein OS=Homo sapiens GN=IKBIP PE=1 SV=1	43
O95147	Dual specificity protein phosphatase 14 OS=Homo sapiens GN=DUSP14 PE=1 SV=1	43
P48735	Isocitrate dehydrogenase [NADP], mitochondrial OS=Homo sapiens GN=IDH2 PE=1 SV=2	43
P13693	Translationally-controlled tumor protein OS=Homo sapiens GN=TPT1 PE=1 SV=1	43
P62879	Guanine nucleotide-binding protein G(I)/G(S)/G(T) subunit beta-2 OS=Homo sapiens GN=GNB2 PE=1 SV=3	43
P18510	Interleukin-1 receptor antagonist protein OS=Homo sapiens GN=IL1RN PE=1 SV=1	43
P23284	Peptidyl-prolyl cis-trans isomerase B OS=Homo sapiens GN=PPIB PE=1 SV=2	43
O75533	Splicing factor 3B subunit 1 OS=Homo sapiens GN=SF3B1 PE=1 SV=3	42
P46060	Ran GTPase-activating protein 1 OS=Homo sapiens GN=RANGAP1 PE=1 SV=1	42
O95782	AP-2 complex subunit alpha-1 OS=Homo sapiens GN=AP2A1 PE=1 SV=3	42
Q5VYK3	Proteasome-associated protein ECM29 homolog OS=Homo sapiens GN=ECM29 PE=1 SV=2	42
Q9UKX3	Myosin-13 OS=Homo sapiens GN=MYH13 PE=2 SV=2	42
Q9NS87	Kinesin-like protein KIF15 OS=Homo sapiens GN=KIF15 PE=1 SV=1	42
Q9NU22	Midasin OS=Homo sapiens GN=MDN1 PE=1 SV=2	42
P49748	Very long-chain specific acyl-CoA dehydrogenase, mitochondrial OS=Homo sapiens GN=ACADVL PE=1 SV=1	42
P28838	Cytosol aminopeptidase OS=Homo sapiens GN=LAP3 PE=1 SV=3	42
Q9NVA2	Septin-11 OS=Homo sapiens GN=SEPT11 PE=1 SV=3	42
Q99729	Heterogeneous nuclear ribonucleoprotein A/B OS=Homo sapiens GN=HNRNPAB PE=1 SV=2	42
O00303	Eukaryotic translation initiation factor 3 subunit F OS=Homo sapiens GN=EIF3F PE=1 SV=1	42
P47897	Glutamine--tRNA ligase OS=Homo sapiens GN=QARS PE=1 SV=1	41
Q7Z3Y8	Keratin, type I cytoskeletal 27 OS=Homo sapiens GN=KRT27 PE=1 SV=2	41
P08237	ATP-dependent 6-phosphofructokinase, muscle type OS=Homo sapiens GN=PFKM PE=1 SV=2	41
P51114	Fragile X mental retardation syndrome-related protein 1 OS=Homo sapiens GN=FXR1 PE=1 SV=3	41
P12883	Myosin-7 OS=Homo sapiens GN=MYH7 PE=1 SV=5	41
Q08170	Serine/arginine-rich splicing factor 4 OS=Homo sapiens GN=SRSF4 PE=1 SV=2	41
O15143	Actin-related protein 2/3 complex subunit 1B OS=Homo sapiens GN=ARPC1B PE=1 SV=3	41
P08754	Guanine nucleotide-binding protein G(k) subunit alpha OS=Homo sapiens GN=GNAI3 PE=1 SV=3	41
O00116	Alkyldihydroxyacetonephosphate synthase, peroxisomal OS=Homo sapiens GN=AGPS PE=1 SV=1	41
Q9Y6M1	Insulin-like growth factor 2 mRNA-binding protein 2 OS=Homo sapiens GN=IGF2BP2 PE=1 SV=2	41
Q12894	Interferon-related developmental regulator 2 OS=Homo sapiens GN=IFRD2 PE=1 SV=3	41
O76003	Glutaredoxin-3 OS=Homo sapiens GN=GLRX3 PE=1 SV=2	41
Q6FI13	Histone H2A type 2-A OS=Homo sapiens GN=HIST2H2AA3 PE=1 SV=3	41
P68366	Tubulin alpha-4A chain OS=Homo sapiens GN=TUBA4A PE=1 SV=1	41
Q02543	60S ribosomal protein L18a OS=Homo sapiens GN=RPL18A PE=1 SV=2	41
Q04917	14-3-3 protein eta OS=Homo sapiens GN=YWHAH PE=1 SV=4	41
P33993	DNA replication licensing factor MCM7 OS=Homo sapiens GN=MCM7 PE=1 SV=4	40
Q7Z3Y7	Keratin, type I cytoskeletal 28 OS=Homo sapiens GN=KRT28 PE=1 SV=2	40
Q07020	60S ribosomal protein L18 OS=Homo sapiens GN=RPL18 PE=1 SV=2	40
O75534	Cold shock domain-containing protein E1 OS=Homo sapiens GN=CSDE1 PE=1 SV=2	40
Q2TB90	Putative hexokinase HKDC1 OS=Homo sapiens GN=HKDC1 PE=1 SV=3	40
Q9NQH7	Probable Xaa-Pro aminopeptidase 3 OS=Homo sapiens GN=XPNPEP3 PE=1 SV=1	40
P17812	CTP synthase 1 OS=Homo sapiens GN=CTPS1 PE=1 SV=2	40
P11055	Myosin-3 OS=Homo sapiens GN=MYH3 PE=1 SV=3	40
P22102	Trifunctional purine biosynthetic protein adenosine-3 OS=Homo sapiens GN=GART PE=1 SV=1	40
P62906	60S ribosomal protein L10a OS=Homo sapiens GN=RPL10A PE=1 SV=2	40
Q9HAU5	Regulator of nonsense transcripts 2 OS=Homo sapiens GN=UPF2 PE=1 SV=1	40
Q9Y2Z9	Ubiquinone biosynthesis monooxygenase COQ6, mitochondrial OS=Homo sapiens GN=COQ6 PE=1 SV=2	40
Q96HC4	PDZ and LIM domain protein 5 OS=Homo sapiens GN=PDLIM5 PE=1 SV=5	40
O15371	Eukaryotic translation initiation factor 3 subunit D OS=Homo sapiens GN=EIF3D PE=1 SV=1	40
P50502	Hsc70-interacting protein OS=Homo sapiens GN=ST13 PE=1 SV=2	40
P67775	Serine/threonine-protein phosphatase 2A catalytic subunit alpha isoform OS=Homo sapiens GN=PPP2CA PE=1 SV=1	40
Q92499	ATP-dependent RNA helicase DDX1 OS=Homo sapiens GN=DDX1 PE=1 SV=2	39
Q14566	DNA replication licensing factor MCM6 OS=Homo sapiens GN=MCM6 PE=1 SV=1	39
P36957	Dihydrolipoyllysine-residue succinyltransferase component of 2-oxoglutarate dehydrogenase complex, mitochondrial OS=Homo sapiens GN=DLST PE=1 SV=4	39
Q92616	eIF-2-alpha kinase activator GCN1 OS=Homo sapiens GN=GCN1 PE=1 SV=6	39
P46821	Microtubule-associated protein 1B OS=Homo sapiens GN=MAP1B PE=1 SV=2	39
P04004	Vitronectin OS=Homo sapiens GN=VTN PE=1 SV=1	39
Q96M42	Putative uncharacterized protein encoded by LINC00479 OS=Homo sapiens GN=LINC00479 PE=5 SV=2	39
Q5U651	Ras-interacting protein 1 OS=Homo sapiens GN=RASIP1 PE=1 SV=1	39
Q5T4S7	E3 ubiquitin-protein ligase UBR4 OS=Homo sapiens GN=UBR4 PE=1 SV=1	39
P21281	V-type proton ATPase subunit B, brain isoform OS=Homo sapiens GN=ATP6V1B2 PE=1 SV=3	39
P05091	Aldehyde dehydrogenase, mitochondrial OS=Homo sapiens GN=ALDH2 PE=1 SV=2	39
Q9BVA0	Katanin p80 WD40 repeat-containing subunit B1 OS=Homo sapiens GN=KATNB1 PE=1 SV=1	39
O00154	Cytosolic acyl coenzyme A thioester hydrolase OS=Homo sapiens GN=ACOT7 PE=1 SV=3	39
O75367	Core histone macro-H2A.1 OS=Homo sapiens GN=H2AFY PE=1 SV=4	39
P14324	Farnesyl pyrophosphate synthase OS=Homo sapiens GN=FDPS PE=1 SV=4	39
O75439	Mitochondrial-processing peptidase subunit beta OS=Homo sapiens GN=PMPCB PE=1 SV=2	39
P22392	Nucleoside diphosphate kinase B OS=Homo sapiens GN=NME2 PE=1 SV=1	39
Q08945	FACT complex subunit SSRP1 OS=Homo sapiens GN=SSRP1 PE=1 SV=1	38
Q02880	DNA topoisomerase 2-beta OS=Homo sapiens GN=TOP2B PE=1 SV=3	38
P53992	Protein transport protein Sec24C OS=Homo sapiens GN=SEC24C PE=1 SV=3	38
O75334	Liprin-alpha-2 OS=Homo sapiens GN=PPFIA2 PE=1 SV=2	38
P27694	Replication protein A 70 kDa DNA-binding subunit OS=Homo sapiens GN=RPA1 PE=1 SV=2	38
Q5T9A4	ATPase family AAA domain-containing protein 3B OS=Homo sapiens GN=ATAD3B PE=1 SV=1	38
O15083	ERC protein 2 OS=Homo sapiens GN=ERC2 PE=1 SV=3	38
Q96DI7	U5 small nuclear ribonucleoprotein 40 kDa protein OS=Homo sapiens GN=SNRNP40 PE=1 SV=1	38
P46108	Adapter molecule crk OS=Homo sapiens GN=CRK PE=1 SV=2	38
P13637	Sodium/potassium-transporting ATPase subunit alpha-3 OS=Homo sapiens GN=ATP1A3 PE=1 SV=3	37
P50993	Sodium/potassium-transporting ATPase subunit alpha-2 OS=Homo sapiens GN=ATP1A2 PE=1 SV=1	37
Q6KB66	Keratin, type II cytoskeletal 80 OS=Homo sapiens GN=KRT80 PE=1 SV=2	37
Q13263	Transcription intermediary factor 1-beta OS=Homo sapiens GN=TRIM28 PE=1 SV=5	37
Q9UNN8	Endothelial protein C receptor OS=Homo sapiens GN=PROCR PE=1 SV=1	37
O75436	Vacuolar protein sorting-associated protein 26A OS=Homo sapiens GN=VPS26A PE=1 SV=2	37
Q14671	Pumilio homolog 1 OS=Homo sapiens GN=PUM1 PE=1 SV=3	37
Q9UJS0	Calcium-binding mitochondrial carrier protein Aralar2 OS=Homo sapiens GN=SLC25A13 PE=1 SV=2	37
P46063	ATP-dependent DNA helicase Q1 OS=Homo sapiens GN=RECQL PE=1 SV=3	37
Q9Y2X3	Nucleolar protein 58 OS=Homo sapiens GN=NOP58 PE=1 SV=1	37
Q8TB72	Pumilio homolog 2 OS=Homo sapiens GN=PUM2 PE=1 SV=2	37
Q2VIR3	Putative eukaryotic translation initiation factor 2 subunit 3-like protein OS=Homo sapiens GN=EIF2S3L PE=5 SV=2	37
O75521	Enoyl-CoA delta isomerase 2, mitochondrial OS=Homo sapiens GN=ECI2 PE=1 SV=4	37
Q9Y617	Phosphoserine aminotransferase OS=Homo sapiens GN=PSAT1 PE=1 SV=2	37
Q13151	Heterogeneous nuclear ribonucleoprotein A0 OS=Homo sapiens GN=HNRNPA0 PE=1 SV=1	37
Q9Y6E2	Basic leucine zipper and W2 domain-containing protein 2 OS=Homo sapiens GN=BZW2 PE=1 SV=1	37
P28074	Proteasome subunit beta type-5 OS=Homo sapiens GN=PSMB5 PE=1 SV=3	37
P52789	Hexokinase-2 OS=Homo sapiens GN=HK2 PE=1 SV=2	36
P61313	60S ribosomal protein L15 OS=Homo sapiens GN=RPL15 PE=1 SV=2	36
O00567	Nucleolar protein 56 OS=Homo sapiens GN=NOP56 PE=1 SV=4	36
Q5T2N8	ATPase family AAA domain-containing protein 3C OS=Homo sapiens GN=ATAD3C PE=2 SV=2	36
Q96JB1	Dynein heavy chain 8, axonemal OS=Homo sapiens GN=DNAH8 PE=1 SV=2	36
P13861	cAMP-dependent protein kinase type II-alpha regulatory subunit OS=Homo sapiens GN=PRKAR2A PE=1 SV=2	36
O14979	Heterogeneous nuclear ribonucleoprotein D-like OS=Homo sapiens GN=HNRNPDL PE=1 SV=3	36
P22087	rRNA 2~-O-methyltransferase fibrillarin OS=Homo sapiens GN=FBL PE=1 SV=2	36
Q13162	Peroxiredoxin-4 OS=Homo sapiens GN=PRDX4 PE=1 SV=1	36
P18085	ADP-ribosylation factor 4 OS=Homo sapiens GN=ARF4 PE=1 SV=3	36
P15531	Nucleoside diphosphate kinase A OS=Homo sapiens GN=NME1 PE=1 SV=1	36
P36776	Lon protease homolog, mitochondrial OS=Homo sapiens GN=LONP1 PE=1 SV=2	35
Q13620	Cullin-4B OS=Homo sapiens GN=CUL4B PE=1 SV=4	35
P29597	Non-receptor tyrosine-protein kinase TYK2 OS=Homo sapiens GN=TYK2 PE=1 SV=3	35
O95810	Serum deprivation-response protein OS=Homo sapiens GN=SDPR PE=1 SV=3	35
Q5VU43	Myomegalin OS=Homo sapiens GN=PDE4DIP PE=1 SV=1	35
Q13283	Ras GTPase-activating protein-binding protein 1 OS=Homo sapiens GN=G3BP1 PE=1 SV=1	35
Q9UBE0	SUMO-activating enzyme subunit 1 OS=Homo sapiens GN=SAE1 PE=1 SV=1	35
P11766	Alcohol dehydrogenase class-3 OS=Homo sapiens GN=ADH5 PE=1 SV=4	35
P27695	DNA-(apurinic or apyrimidinic site) lyase OS=Homo sapiens GN=APEX1 PE=1 SV=2	35
Q9UKM9	RNA-binding protein Raly OS=Homo sapiens GN=RALY PE=1 SV=1	35
Q99880	Histone H2B type 1-L OS=Homo sapiens GN=HIST1H2BL PE=1 SV=3	35
Q16543	Hsp90 co-chaperone Cdc37 OS=Homo sapiens GN=CDC37 PE=1 SV=1	35
Q9BXS5	AP-1 complex subunit mu-1 OS=Homo sapiens GN=AP1M1 PE=1 SV=3	35
P61201	COP9 signalosome complex subunit 2 OS=Homo sapiens GN=COPS2 PE=1 SV=1	35
P60900	Proteasome subunit alpha type-6 OS=Homo sapiens GN=PSMA6 PE=1 SV=1	35
O14818	Proteasome subunit alpha type-7 OS=Homo sapiens GN=PSMA7 PE=1 SV=1	35
Q9H0U4	Ras-related protein Rab-1B OS=Homo sapiens GN=RAB1B PE=1 SV=1	35
P51149	Ras-related protein Rab-7a OS=Homo sapiens GN=RAB7A PE=1 SV=1	35
O60568	Procollagen-lysine,2-oxoglutarate 5-dioxygenase 3 OS=Homo sapiens GN=PLOD3 PE=1 SV=1	34
O00429	Dynamin-1-like protein OS=Homo sapiens GN=DNM1L PE=1 SV=2	34
Q7L2E3	Putative ATP-dependent RNA helicase DHX30 OS=Homo sapiens GN=DHX30 PE=1 SV=1	34
P43243	Matrin-3 OS=Homo sapiens GN=MATR3 PE=1 SV=2	34
Q7Z6Z7	E3 ubiquitin-protein ligase HUWE1 OS=Homo sapiens GN=HUWE1 PE=1 SV=3	34
Q5JPE7	Nodal modulator 2 OS=Homo sapiens GN=NOMO2 PE=1 SV=1	34
P12882	Myosin-1 OS=Homo sapiens GN=MYH1 PE=1 SV=3	34
P13533	Myosin-6 OS=Homo sapiens GN=MYH6 PE=1 SV=5	34
O14490	Disks large-associated protein 1 OS=Homo sapiens GN=DLGAP1 PE=1 SV=1	34
Q9BZE4	Nucleolar GTP-binding protein 1 OS=Homo sapiens GN=GTPBP4 PE=1 SV=3	34
Q9NY33	Dipeptidyl peptidase 3 OS=Homo sapiens GN=DPP3 PE=1 SV=2	34
P04114	Apolipoprotein B-100 OS=Homo sapiens GN=APOB PE=1 SV=2	34
Q9UHX1	Poly(U)-binding-splicing factor PUF60 OS=Homo sapiens GN=PUF60 PE=1 SV=1	34
P02675	Fibrinogen beta chain OS=Homo sapiens GN=FGB PE=1 SV=2	34
P06493	Cyclin-dependent kinase 1 OS=Homo sapiens GN=CDK1 PE=1 SV=3	34
P19784	Casein kinase II subunit alpha~ OS=Homo sapiens GN=CSNK2A2 PE=1 SV=1	34
P50213	Isocitrate dehydrogenase [NAD] subunit alpha, mitochondrial OS=Homo sapiens GN=IDH3A PE=1 SV=1	34
P62995	Transformer-2 protein homolog beta OS=Homo sapiens GN=TRA2B PE=1 SV=1	34
P52907	F-actin-capping protein subunit alpha-1 OS=Homo sapiens GN=CAPZA1 PE=1 SV=3	34
Q7L7L0	Histone H2A type 3 OS=Homo sapiens GN=HIST3H2A PE=1 SV=3	34
P62280	40S ribosomal protein S11 OS=Homo sapiens GN=RPS11 PE=1 SV=3	34
P84085	ADP-ribosylation factor 5 OS=Homo sapiens GN=ARF5 PE=1 SV=2	34
P18621	60S ribosomal protein L17 OS=Homo sapiens GN=RPL17 PE=1 SV=3	34
P78417	Glutathione S-transferase omega-1 OS=Homo sapiens GN=GSTO1 PE=1 SV=2	34
P63241	Eukaryotic translation initiation factor 5A-1 OS=Homo sapiens GN=EIF5A PE=1 SV=2	34
Q9UKX2	Myosin-2 OS=Homo sapiens GN=MYH2 PE=1 SV=1	33
P13535	Myosin-8 OS=Homo sapiens GN=MYH8 PE=1 SV=3	33
Q9NYU1	UDP-glucose:glycoprotein glucosyltransferase 2 OS=Homo sapiens GN=UGGT2 PE=1 SV=4	33
P28331	NADH-ubiquinone oxidoreductase 75 kDa subunit, mitochondrial OS=Homo sapiens GN=NDUFS1 PE=1 SV=3	33
Q9P258	Protein RCC2 OS=Homo sapiens GN=RCC2 PE=1 SV=2	33
P52292	Importin subunit alpha-1 OS=Homo sapiens GN=KPNA2 PE=1 SV=1	33
Q9UMS4	Pre-mRNA-processing factor 19 OS=Homo sapiens GN=PRPF19 PE=1 SV=1	33
Q9H853	Putative tubulin-like protein alpha-4B OS=Homo sapiens GN=TUBA4B PE=5 SV=2	33
O00622	Protein CYR61 OS=Homo sapiens GN=CYR61 PE=1 SV=1	33
Q9NZL9	Methionine adenosyltransferase 2 subunit beta OS=Homo sapiens GN=MAT2B PE=1 SV=1	33
P07205	Phosphoglycerate kinase 2 OS=Homo sapiens GN=PGK2 PE=1 SV=3	33
O60664	Perilipin-3 OS=Homo sapiens GN=PLIN3 PE=1 SV=3	33
O00487	26S proteasome non-ATPase regulatory subunit 14 OS=Homo sapiens GN=PSMD14 PE=1 SV=1	33
P47756	F-actin-capping protein subunit beta OS=Homo sapiens GN=CAPZB PE=1 SV=4	33
P28070	Proteasome subunit beta type-4 OS=Homo sapiens GN=PSMB4 PE=1 SV=4	33
Q9BYX7	Putative beta-actin-like protein 3 OS=Homo sapiens GN=POTEKP PE=5 SV=1	32
P07942	Laminin subunit beta-1 OS=Homo sapiens GN=LAMB1 PE=1 SV=2	32
O75746	Calcium-binding mitochondrial carrier protein Aralar1 OS=Homo sapiens GN=SLC25A12 PE=1 SV=2	32
Q9P1Z9	Coiled-coil domain-containing protein 180 OS=Homo sapiens GN=CCDC180 PE=2 SV=2	32
P18074	TFIIH basal transcription factor complex helicase XPD subunit OS=Homo sapiens GN=ERCC2 PE=1 SV=1	32
Q16851	UTP--glucose-1-phosphate uridylyltransferase OS=Homo sapiens GN=UGP2 PE=1 SV=5	32
P30837	Aldehyde dehydrogenase X, mitochondrial OS=Homo sapiens GN=ALDH1B1 PE=1 SV=3	32
Q13561	Dynactin subunit 2 OS=Homo sapiens GN=DCTN2 PE=1 SV=4	32
P49821	NADH dehydrogenase [ubiquinone] flavoprotein 1, mitochondrial OS=Homo sapiens GN=NDUFV1 PE=1 SV=4	32
P25685	DnaJ homolog subfamily B member 1 OS=Homo sapiens GN=DNAJB1 PE=1 SV=4	32
P51665	26S proteasome non-ATPase regulatory subunit 7 OS=Homo sapiens GN=PSMD7 PE=1 SV=2	32
P62269	40S ribosomal protein S18 OS=Homo sapiens GN=RPS18 PE=1 SV=3	32
Q9NVD7	Alpha-parvin OS=Homo sapiens GN=PARVA PE=1 SV=1	32
Q99497	Protein deglycase DJ-1 OS=Homo sapiens GN=PARK7 PE=1 SV=2	32
O14579	Coatomer subunit epsilon OS=Homo sapiens GN=COPE PE=1 SV=3	32
P46977	Dolichyl-diphosphooligosaccharide--protein glycosyltransferase subunit STT3A OS=Homo sapiens GN=STT3A PE=1 SV=2	31
Q13045	Protein flightless-1 homolog OS=Homo sapiens GN=FLII PE=1 SV=2	31
O60264	SWI/SNF-related matrix-associated actin-dependent regulator of chromatin subfamily A member 5 OS=Homo sapiens GN=SMARCA5 PE=1 SV=1	31
Q14687	Genetic suppressor element 1 OS=Homo sapiens GN=GSE1 PE=1 SV=3	31
P30613	Pyruvate kinase PKLR OS=Homo sapiens GN=PKLR PE=1 SV=2	31
P21589	5~-nucleotidase OS=Homo sapiens GN=NT5E PE=1 SV=1	31
P14678	Small nuclear ribonucleoprotein-associated proteins B and B~ OS=Homo sapiens GN=SNRPB PE=1 SV=2	31
O76094	Signal recognition particle subunit SRP72 OS=Homo sapiens GN=SRP72 PE=1 SV=3	31
Q96I24	Far upstream element-binding protein 3 OS=Homo sapiens GN=FUBP3 PE=1 SV=2	31
Q07283	Trichohyalin OS=Homo sapiens GN=TCHH PE=1 SV=2	31
P09960	Leukotriene A-4 hydrolase OS=Homo sapiens GN=LTA4H PE=1 SV=2	31
Q13098	COP9 signalosome complex subunit 1 OS=Homo sapiens GN=GPS1 PE=1 SV=4	31
P50995	Annexin A11 OS=Homo sapiens GN=ANXA11 PE=1 SV=1	31
Q9HAV0	Guanine nucleotide-binding protein subunit beta-4 OS=Homo sapiens GN=GNB4 PE=1 SV=3	31
P0C0S5	Histone H2A.Z OS=Homo sapiens GN=H2AFZ PE=1 SV=2	31
Q12792	Twinfilin-1 OS=Homo sapiens GN=TWF1 PE=1 SV=3	31
P46783	40S ribosomal protein S10 OS=Homo sapiens GN=RPS10 PE=1 SV=1	31
P62820	Ras-related protein Rab-1A OS=Homo sapiens GN=RAB1A PE=1 SV=3	31
O75718	Cartilage-associated protein OS=Homo sapiens GN=CRTAP PE=1 SV=1	31
P11908	Ribose-phosphate pyrophosphokinase 2 OS=Homo sapiens GN=PRPS2 PE=1 SV=2	31
Q14914	Prostaglandin reductase 1 OS=Homo sapiens GN=PTGR1 PE=1 SV=2	31
Q96AG4	Leucine-rich repeat-containing protein 59 OS=Homo sapiens GN=LRRC59 PE=1 SV=1	31
P04632	Calpain small subunit 1 OS=Homo sapiens GN=CAPNS1 PE=1 SV=1	31
P25786	Proteasome subunit alpha type-1 OS=Homo sapiens GN=PSMA1 PE=1 SV=1	31
P25788	Proteasome subunit alpha type-3 OS=Homo sapiens GN=PSMA3 PE=1 SV=2	31
P23528	Cofilin-1 OS=Homo sapiens GN=CFL1 PE=1 SV=3	31
Q16666	Gamma-interferon-inducible protein 16 OS=Homo sapiens GN=IFI16 PE=1 SV=3	30
P06756	Integrin alpha-V OS=Homo sapiens GN=ITGAV PE=1 SV=2	30
Q96T76	MMS19 nucleotide excision repair protein homolog OS=Homo sapiens GN=MMS19 PE=1 SV=2	30
Q9H254	Spectrin beta chain, non-erythrocytic 4 OS=Homo sapiens GN=SPTBN4 PE=1 SV=2	30
O60282	Kinesin heavy chain isoform 5C OS=Homo sapiens GN=KIF5C PE=1 SV=1	30
Q6F5E8	Leucine-rich repeat-containing protein 16C OS=Homo sapiens GN=RLTPR PE=1 SV=2	30
Q92901	60S ribosomal protein L3-like OS=Homo sapiens GN=RPL3L PE=2 SV=3	30
Q13136	Liprin-alpha-1 OS=Homo sapiens GN=PPFIA1 PE=1 SV=1	30
Q15645	Pachytene checkpoint protein 2 homolog OS=Homo sapiens GN=TRIP13 PE=1 SV=2	30
P22570	NADPH:adrenodoxin oxidoreductase, mitochondrial OS=Homo sapiens GN=FDXR PE=1 SV=3	30
Q49AJ0	Protein FAM135B OS=Homo sapiens GN=FAM135B PE=2 SV=2	30
P22105	Tenascin-X OS=Homo sapiens GN=TNXB PE=1 SV=4	30
Q9NZN5	Rho guanine nucleotide exchange factor 12 OS=Homo sapiens GN=ARHGEF12 PE=1 SV=1	30
P54578	Ubiquitin carboxyl-terminal hydrolase 14 OS=Homo sapiens GN=USP14 PE=1 SV=3	30
P07197	Neurofilament medium polypeptide OS=Homo sapiens GN=NEFM PE=1 SV=3	30
Q6IBS0	Twinfilin-2 OS=Homo sapiens GN=TWF2 PE=1 SV=2	30
Q9NR45	Sialic acid synthase OS=Homo sapiens GN=NANS PE=1 SV=2	30
Q15019	Septin-2 OS=Homo sapiens GN=SEPT2 PE=1 SV=1	30
P62888	60S ribosomal protein L30 OS=Homo sapiens GN=RPL30 PE=1 SV=2	30
P39019	40S ribosomal protein S19 OS=Homo sapiens GN=RPS19 PE=1 SV=2	30
P08134	Rho-related GTP-binding protein RhoC OS=Homo sapiens GN=RHOC PE=1 SV=1	30
P63000	Ras-related C3 botulinum toxin substrate 1 OS=Homo sapiens GN=RAC1 PE=1 SV=1	30
Q9BQG0	Myb-binding protein 1A OS=Homo sapiens GN=MYBBP1A PE=1 SV=2	29
P09874	Poly [ADP-ribose] polymerase 1 OS=Homo sapiens GN=PARP1 PE=1 SV=4	29
Q8IYT4	Katanin p60 ATPase-containing subunit A-like 2 OS=Homo sapiens GN=KATNAL2 PE=2 SV=3	29
Q03135	Caveolin-1 OS=Homo sapiens GN=CAV1 PE=1 SV=4	29
Q14683	Structural maintenance of chromosomes protein 1A OS=Homo sapiens GN=SMC1A PE=1 SV=2	29
P26196	Probable ATP-dependent RNA helicase DDX6 OS=Homo sapiens GN=DDX6 PE=1 SV=2	29
Q96KP4	Cytosolic non-specific dipeptidase OS=Homo sapiens GN=CNDP2 PE=1 SV=2	29
Q13243	Serine/arginine-rich splicing factor 5 OS=Homo sapiens GN=SRSF5 PE=1 SV=1	29
P51570	Galactokinase OS=Homo sapiens GN=GALK1 PE=1 SV=1	29
P17174	Aspartate aminotransferase, cytoplasmic OS=Homo sapiens GN=GOT1 PE=1 SV=3	29
Q9UJZ1	Stomatin-like protein 2, mitochondrial OS=Homo sapiens GN=STOML2 PE=1 SV=1	29
P27361	Mitogen-activated protein kinase 3 OS=Homo sapiens GN=MAPK3 PE=1 SV=4	29
Q9NTK5	Obg-like ATPase 1 OS=Homo sapiens GN=OLA1 PE=1 SV=2	29
P07858	Cathepsin B OS=Homo sapiens GN=CTSB PE=1 SV=3	29
P38159	RNA-binding motif protein, X chromosome OS=Homo sapiens GN=RBMX PE=1 SV=3	29
P20073	Annexin A7 OS=Homo sapiens GN=ANXA7 PE=1 SV=3	29
P60891	Ribose-phosphate pyrophosphokinase 1 OS=Homo sapiens GN=PRPS1 PE=1 SV=2	29
Q07955	Serine/arginine-rich splicing factor 1 OS=Homo sapiens GN=SRSF1 PE=1 SV=2	29
P61019	Ras-related protein Rab-2A OS=Homo sapiens GN=RAB2A PE=1 SV=1	29
Q15907	Ras-related protein Rab-11B OS=Homo sapiens GN=RAB11B PE=1 SV=4	29
Q13733	Sodium/potassium-transporting ATPase subunit alpha-4 OS=Homo sapiens GN=ATP1A4 PE=1 SV=3	28
Q9P2E9	Ribosome-binding protein 1 OS=Homo sapiens GN=RRBP1 PE=1 SV=4	28
O60841	Eukaryotic translation initiation factor 5B OS=Homo sapiens GN=EIF5B PE=1 SV=4	28
Q7L576	Cytoplasmic FMR1-interacting protein 1 OS=Homo sapiens GN=CYFIP1 PE=1 SV=1	28
Q5XPI4	E3 ubiquitin-protein ligase RNF123 OS=Homo sapiens GN=RNF123 PE=1 SV=1	28
Q9BQS8	FYVE and coiled-coil domain-containing protein 1 OS=Homo sapiens GN=FYCO1 PE=1 SV=3	28
Q9Y2I8	WD repeat-containing protein 37 OS=Homo sapiens GN=WDR37 PE=1 SV=2	28
Q6V0I7	Protocadherin Fat 4 OS=Homo sapiens GN=FAT4 PE=1 SV=2	28
Q5JRX3	Presequence protease, mitochondrial OS=Homo sapiens GN=PITRM1 PE=1 SV=3	28
P08240	Signal recognition particle receptor subunit alpha OS=Homo sapiens GN=SRPR PE=1 SV=2	28
P08621	U1 small nuclear ribonucleoprotein 70 kDa OS=Homo sapiens GN=SNRNP70 PE=1 SV=2	28
Q5CZC0	Fibrous sheath-interacting protein 2 OS=Homo sapiens GN=FSIP2 PE=2 SV=4	28
Q14980	Nuclear mitotic apparatus protein 1 OS=Homo sapiens GN=NUMA1 PE=1 SV=2	28
O15523	ATP-dependent RNA helicase DDX3Y OS=Homo sapiens GN=DDX3Y PE=1 SV=2	28
Q16352	Alpha-internexin OS=Homo sapiens GN=INA PE=1 SV=2	28
Q09028	Histone-binding protein RBBP4 OS=Homo sapiens GN=RBBP4 PE=1 SV=3	28
Q6UXN9	WD repeat-containing protein 82 OS=Homo sapiens GN=WDR82 PE=1 SV=1	28
P62277	40S ribosomal protein S13 OS=Homo sapiens GN=RPS13 PE=1 SV=2	28
P35659	Protein DEK OS=Homo sapiens GN=DEK PE=1 SV=1	28
P63096	Guanine nucleotide-binding protein G(i) subunit alpha-1 OS=Homo sapiens GN=GNAI1 PE=1 SV=2	28
Q8TDN4	CDK5 and ABL1 enzyme substrate 1 OS=Homo sapiens GN=CABLES1 PE=1 SV=2	28
Q9BS26	Endoplasmic reticulum resident protein 44 OS=Homo sapiens GN=ERP44 PE=1 SV=1	28
Q12907	Vesicular integral-membrane protein VIP36 OS=Homo sapiens GN=LMAN2 PE=1 SV=1	28
Q16629	Serine/arginine-rich splicing factor 7 OS=Homo sapiens GN=SRSF7 PE=1 SV=1	28
P51148	Ras-related protein Rab-5C OS=Homo sapiens GN=RAB5C PE=1 SV=2	28
P25789	Proteasome subunit alpha type-4 OS=Homo sapiens GN=PSMA4 PE=1 SV=1	28
Q9Y3A5	Ribosome maturation protein SBDS OS=Homo sapiens GN=SBDS PE=1 SV=4	28
P06737	Glycogen phosphorylase, liver form OS=Homo sapiens GN=PYGL PE=1 SV=4	27
Q92896	Golgi apparatus protein 1 OS=Homo sapiens GN=GLG1 PE=1 SV=2	27
P27816	Microtubule-associated protein 4 OS=Homo sapiens GN=MAP4 PE=1 SV=3	27
P27105	Erythrocyte band 7 integral membrane protein OS=Homo sapiens GN=STOM PE=1 SV=3	27
Q9UBF2	Coatomer subunit gamma-2 OS=Homo sapiens GN=COPG2 PE=1 SV=1	27
Q92621	Nuclear pore complex protein Nup205 OS=Homo sapiens GN=NUP205 PE=1 SV=3	27
Q5JWF2	Guanine nucleotide-binding protein G(s) subunit alpha isoforms XLas OS=Homo sapiens GN=GNAS PE=1 SV=2	27
Q8N1G4	Leucine-rich repeat-containing protein 47 OS=Homo sapiens GN=LRRC47 PE=1 SV=1	27
O43252	Bifunctional 3~-phosphoadenosine 5~-phosphosulfate synthase 1 OS=Homo sapiens GN=PAPSS1 PE=1 SV=2	27
P31040	Succinate dehydrogenase [ubiquinone] flavoprotein subunit, mitochondrial OS=Homo sapiens GN=SDHA PE=1 SV=2	27
P35637	RNA-binding protein FUS OS=Homo sapiens GN=FUS PE=1 SV=1	27
Q9NZN3	EH domain-containing protein 3 OS=Homo sapiens GN=EHD3 PE=1 SV=2	27
A6NHR9	Structural maintenance of chromosomes flexible hinge domain-containing protein 1 OS=Homo sapiens GN=SMCHD1 PE=1 SV=2	27
P40938	Replication factor C subunit 3 OS=Homo sapiens GN=RFC3 PE=1 SV=2	27
P52788	Spermine synthase OS=Homo sapiens GN=SMS PE=1 SV=2	27
P14550	Alcohol dehydrogenase [NADP(+)] OS=Homo sapiens GN=AKR1A1 PE=1 SV=3	27
P06132	Uroporphyrinogen decarboxylase OS=Homo sapiens GN=UROD PE=1 SV=2	27
Q9BWF3	RNA-binding protein 4 OS=Homo sapiens GN=RBM4 PE=1 SV=1	27
P47755	F-actin-capping protein subunit alpha-2 OS=Homo sapiens GN=CAPZA2 PE=1 SV=3	27
Q6IS14	Eukaryotic translation initiation factor 5A-1-like OS=Homo sapiens GN=EIF5AL1 PE=2 SV=2	27
P30050	60S ribosomal protein L12 OS=Homo sapiens GN=RPL12 PE=1 SV=1	27
Q14376	UDP-glucose 4-epimerase OS=Homo sapiens GN=GALE PE=1 SV=2	27
P62263	40S ribosomal protein S14 OS=Homo sapiens GN=RPS14 PE=1 SV=3	27
O75955	Flotillin-1 OS=Homo sapiens GN=FLOT1 PE=1 SV=3	27
P07339	Cathepsin D OS=Homo sapiens GN=CTSD PE=1 SV=1	27
Q15181	Inorganic pyrophosphatase OS=Homo sapiens GN=PPA1 PE=1 SV=2	27
P61289	Proteasome activator complex subunit 3 OS=Homo sapiens GN=PSME3 PE=1 SV=1	27
P09382	Galectin-1 OS=Homo sapiens GN=LGALS1 PE=1 SV=2	27
P33992	DNA replication licensing factor MCM5 OS=Homo sapiens GN=MCM5 PE=1 SV=5	26
Q9H3U1	Protein unc-45 homolog A OS=Homo sapiens GN=UNC45A PE=1 SV=1	26
Q9NYU2	UDP-glucose:glycoprotein glucosyltransferase 1 OS=Homo sapiens GN=UGGT1 PE=1 SV=3	26
P19525	Interferon-induced, double-stranded RNA-activated protein kinase OS=Homo sapiens GN=EIF2AK2 PE=1 SV=2	26
Q86U86	Protein polybromo-1 OS=Homo sapiens GN=PBRM1 PE=1 SV=1	26
P23368	NAD-dependent malic enzyme, mitochondrial OS=Homo sapiens GN=ME2 PE=1 SV=1	26
Q96HE7	ERO1-like protein alpha OS=Homo sapiens GN=ERO1A PE=1 SV=2	26
Q07002	Cyclin-dependent kinase 18 OS=Homo sapiens GN=CDK18 PE=1 SV=3	26
A6NMB1	Sialic acid-binding Ig-like lectin 16 OS=Homo sapiens GN=SIGLEC16 PE=2 SV=3	26
P63151	Serine/threonine-protein phosphatase 2A 55 kDa regulatory subunit B alpha isoform OS=Homo sapiens GN=PPP2R2A PE=1 SV=1	26
Q9NW82	WD repeat-containing protein 70 OS=Homo sapiens GN=WDR70 PE=1 SV=1	26
Q9UNH7	Sorting nexin-6 OS=Homo sapiens GN=SNX6 PE=1 SV=1	26
Q15417	Calponin-3 OS=Homo sapiens GN=CNN3 PE=1 SV=1	26
Q96C86	m7GpppX diphosphatase OS=Homo sapiens GN=DCPS PE=1 SV=2	26
O75874	Isocitrate dehydrogenase [NADP] cytoplasmic OS=Homo sapiens GN=IDH1 PE=1 SV=2	26
Q5VZ46	Uncharacterized protein KIAA1614 OS=Homo sapiens GN=KIAA1614 PE=2 SV=3	26
P18754	Regulator of chromosome condensation OS=Homo sapiens GN=RCC1 PE=1 SV=1	26
Q14254	Flotillin-2 OS=Homo sapiens GN=FLOT2 PE=1 SV=2	26
Q15067	Peroxisomal acyl-coenzyme A oxidase 1 OS=Homo sapiens GN=ACOX1 PE=1 SV=3	26
Q9Y2T2	AP-3 complex subunit mu-1 OS=Homo sapiens GN=AP3M1 PE=1 SV=1	26
P15121	Aldose reductase OS=Homo sapiens GN=AKR1B1 PE=1 SV=3	26
Q9Y277	Voltage-dependent anion-selective channel protein 3 OS=Homo sapiens GN=VDAC3 PE=1 SV=1	26
P30086	Phosphatidylethanolamine-binding protein 1 OS=Homo sapiens GN=PEBP1 PE=1 SV=3	26
P16152	Carbonyl reductase [NADPH] 1 OS=Homo sapiens GN=CBR1 PE=1 SV=3	26
P52565	Rho GDP-dissociation inhibitor 1 OS=Homo sapiens GN=ARHGDIA PE=1 SV=3	26
P20340	Ras-related protein Rab-6A OS=Homo sapiens GN=RAB6A PE=1 SV=3	26
P15144	Aminopeptidase N OS=Homo sapiens GN=ANPEP PE=1 SV=4	25
Q99798	Aconitate hydratase, mitochondrial OS=Homo sapiens GN=ACO2 PE=1 SV=2	25
Q08J23	tRNA (cytosine(34)-C(5))-methyltransferase OS=Homo sapiens GN=NSUN2 PE=1 SV=2	25
P11277	Spectrin beta chain, erythrocytic OS=Homo sapiens GN=SPTB PE=1 SV=5	25
Q3L8U1	Chromodomain-helicase-DNA-binding protein 9 OS=Homo sapiens GN=CHD9 PE=1 SV=2	25
Q8TD57	Dynein heavy chain 3, axonemal OS=Homo sapiens GN=DNAH3 PE=2 SV=1	25
Q4VXU2	Polyadenylate-binding protein 1-like OS=Homo sapiens GN=PABPC1L PE=2 SV=1	25
Q0VDD8	Dynein heavy chain 14, axonemal OS=Homo sapiens GN=DNAH14 PE=2 SV=3	25
Q99733	Nucleosome assembly protein 1-like 4 OS=Homo sapiens GN=NAP1L4 PE=1 SV=1	25
P24941	Cyclin-dependent kinase 2 OS=Homo sapiens GN=CDK2 PE=1 SV=2	25
Q13217	DnaJ homolog subfamily C member 3 OS=Homo sapiens GN=DNAJC3 PE=1 SV=1	25
P20839	Inosine-5~-monophosphate dehydrogenase 1 OS=Homo sapiens GN=IMPDH1 PE=1 SV=2	25
Q9NUV9	GTPase IMAP family member 4 OS=Homo sapiens GN=GIMAP4 PE=1 SV=1	25
Q9Y295	Developmentally-regulated GTP-binding protein 1 OS=Homo sapiens GN=DRG1 PE=1 SV=1	25
P68400	Casein kinase II subunit alpha OS=Homo sapiens GN=CSNK2A1 PE=1 SV=1	25
P62829	60S ribosomal protein L23 OS=Homo sapiens GN=RPL23 PE=1 SV=1	25
Q15435	Protein phosphatase 1 regulatory subunit 7 OS=Homo sapiens GN=PPP1R7 PE=1 SV=1	25
O60884	DnaJ homolog subfamily A member 2 OS=Homo sapiens GN=DNAJA2 PE=1 SV=1	25
Q9H9J2	39S ribosomal protein L44, mitochondrial OS=Homo sapiens GN=MRPL44 PE=1 SV=1	25
P11177	Pyruvate dehydrogenase E1 component subunit beta, mitochondrial OS=Homo sapiens GN=PDHB PE=1 SV=3	25
P61106	Ras-related protein Rab-14 OS=Homo sapiens GN=RAB14 PE=1 SV=4	25
P30084	Enoyl-CoA hydratase, mitochondrial OS=Homo sapiens GN=ECHS1 PE=1 SV=4	25
P30048	Thioredoxin-dependent peroxide reductase, mitochondrial OS=Homo sapiens GN=PRDX3 PE=1 SV=3	25
P20618	Proteasome subunit beta type-1 OS=Homo sapiens GN=PSMB1 PE=1 SV=2	25
P09525	Annexin A4 OS=Homo sapiens GN=ANXA4 PE=1 SV=4	25
P48556	26S proteasome non-ATPase regulatory subunit 8 OS=Homo sapiens GN=PSMD8 PE=1 SV=2	25
O60763	General vesicular transport factor p115 OS=Homo sapiens GN=USO1 PE=1 SV=2	24
Q9NQC3	Reticulon-4 OS=Homo sapiens GN=RTN4 PE=1 SV=2	24
O75923	Dysferlin OS=Homo sapiens GN=DYSF PE=1 SV=1	24
P61026	Ras-related protein Rab-10 OS=Homo sapiens GN=RAB10 PE=1 SV=1	24
Q14203	Dynactin subunit 1 OS=Homo sapiens GN=DCTN1 PE=1 SV=3	24
P14314	Glucosidase 2 subunit beta OS=Homo sapiens GN=PRKCSH PE=1 SV=2	24
P12259	Coagulation factor V OS=Homo sapiens GN=F5 PE=1 SV=4	24
Q9HCM2	Plexin-A4 OS=Homo sapiens GN=PLXNA4 PE=1 SV=4	24
Q8WWN8	Arf-GAP with Rho-GAP domain, ANK repeat and PH domain-containing protein 3 OS=Homo sapiens GN=ARAP3 PE=1 SV=1	24
Q14CM0	FERM and PDZ domain-containing protein 4 OS=Homo sapiens GN=FRMPD4 PE=1 SV=1	24
O95267	RAS guanyl-releasing protein 1 OS=Homo sapiens GN=RASGRP1 PE=1 SV=2	24
Q9UH65	Switch-associated protein 70 OS=Homo sapiens GN=SWAP70 PE=1 SV=1	24
P43304	Glycerol-3-phosphate dehydrogenase, mitochondrial OS=Homo sapiens GN=GPD2 PE=1 SV=3	24
P62736	Actin, aortic smooth muscle OS=Homo sapiens GN=ACTA2 PE=1 SV=1	24
Q96G21	U3 small nucleolar ribonucleoprotein protein IMP4 OS=Homo sapiens GN=IMP4 PE=1 SV=1	24
Q08209	Serine/threonine-protein phosphatase 2B catalytic subunit alpha isoform OS=Homo sapiens GN=PPP3CA PE=1 SV=1	24
O00148	ATP-dependent RNA helicase DDX39A OS=Homo sapiens GN=DDX39A PE=1 SV=2	24
P20042	Eukaryotic translation initiation factor 2 subunit 2 OS=Homo sapiens GN=EIF2S2 PE=1 SV=2	24
O75306	NADH dehydrogenase [ubiquinone] iron-sulfur protein 2, mitochondrial OS=Homo sapiens GN=NDUFS2 PE=1 SV=2	24
Q9Y536	Peptidyl-prolyl cis-trans isomerase A-like 4A OS=Homo sapiens GN=PPIAL4A PE=2 SV=1	24
P61353	60S ribosomal protein L27 OS=Homo sapiens GN=RPL27 PE=1 SV=2	24
P60866	40S ribosomal protein S20 OS=Homo sapiens GN=RPS20 PE=1 SV=1	24
O43852	Calumenin OS=Homo sapiens GN=CALU PE=1 SV=2	24
P12004	Proliferating cell nuclear antigen OS=Homo sapiens GN=PCNA PE=1 SV=1	24
Q9H583	HEAT repeat-containing protein 1 OS=Homo sapiens GN=HEATR1 PE=1 SV=3	23
P78347	General transcription factor II-I OS=Homo sapiens GN=GTF2I PE=1 SV=2	23
P26358	DNA (cytosine-5)-methyltransferase 1 OS=Homo sapiens GN=DNMT1 PE=1 SV=2	23
Q15008	26S proteasome non-ATPase regulatory subunit 6 OS=Homo sapiens GN=PSMD6 PE=1 SV=1	23
Q02218	2-oxoglutarate dehydrogenase, mitochondrial OS=Homo sapiens GN=OGDH PE=1 SV=3	23
P49257	Protein ERGIC-53 OS=Homo sapiens GN=LMAN1 PE=1 SV=2	23
P29317	Ephrin type-A receptor 2 OS=Homo sapiens GN=EPHA2 PE=1 SV=2	23
Q53S58	Transmembrane protein 177 OS=Homo sapiens GN=TMEM177 PE=2 SV=1	23
Q8TDX9	Polycystic kidney disease protein 1-like 1 OS=Homo sapiens GN=PKD1L1 PE=1 SV=1	23
O94855	Protein transport protein Sec24D OS=Homo sapiens GN=SEC24D PE=1 SV=2	23
Q14839	Chromodomain-helicase-DNA-binding protein 4 OS=Homo sapiens GN=CHD4 PE=1 SV=2	23
O60749	Sorting nexin-2 OS=Homo sapiens GN=SNX2 PE=1 SV=2	23
Q9BVP2	Guanine nucleotide-binding protein-like 3 OS=Homo sapiens GN=GNL3 PE=1 SV=2	23
Q14651	Plastin-1 OS=Homo sapiens GN=PLS1 PE=1 SV=2	23
P52888	Thimet oligopeptidase OS=Homo sapiens GN=THOP1 PE=1 SV=2	23
O76031	ATP-dependent Clp protease ATP-binding subunit clpX-like, mitochondrial OS=Homo sapiens GN=CLPX PE=1 SV=2	23
Q2M389	WASH complex subunit 7 OS=Homo sapiens GN=KIAA1033 PE=1 SV=2	23
O43150	Arf-GAP with SH3 domain, ANK repeat and PH domain-containing protein 2 OS=Homo sapiens GN=ASAP2 PE=1 SV=3	23
P07332	Tyrosine-protein kinase Fes/Fps OS=Homo sapiens GN=FES PE=1 SV=3	23
P53041	Serine/threonine-protein phosphatase 5 OS=Homo sapiens GN=PPP5C PE=1 SV=1	23
P30154	Serine/threonine-protein phosphatase 2A 65 kDa regulatory subunit A beta isoform OS=Homo sapiens GN=PPP2R1B PE=1 SV=3	23
Q96A33	Coiled-coil domain-containing protein 47 OS=Homo sapiens GN=CCDC47 PE=1 SV=1	23
P07947	Tyrosine-protein kinase Yes OS=Homo sapiens GN=YES1 PE=1 SV=3	23
Q9UPZ9	Serine/threonine-protein kinase ICK OS=Homo sapiens GN=ICK PE=1 SV=1	23
Q00534	Cyclin-dependent kinase 6 OS=Homo sapiens GN=CDK6 PE=1 SV=1	23
P12036	Neurofilament heavy polypeptide OS=Homo sapiens GN=NEFH PE=1 SV=4	23
Q01105	Protein SET OS=Homo sapiens GN=SET PE=1 SV=3	23
O95861	3~(2~),5~-bisphosphate nucleotidase 1 OS=Homo sapiens GN=BPNT1 PE=1 SV=1	23
Q3ZCQ8	Mitochondrial import inner membrane translocase subunit TIM50 OS=Homo sapiens GN=TIMM50 PE=1 SV=2	23
Q9Y266	Nuclear migration protein nudC OS=Homo sapiens GN=NUDC PE=1 SV=1	23
Q9UBQ7	Glyoxylate reductase/hydroxypyruvate reductase OS=Homo sapiens GN=GRHPR PE=1 SV=1	23
P61421	V-type proton ATPase subunit d 1 OS=Homo sapiens GN=ATP6V0D1 PE=1 SV=1	23
Q8NFI4	Putative protein FAM10A5 OS=Homo sapiens GN=ST13P5 PE=5 SV=1	23
Q99961	Endophilin-A2 OS=Homo sapiens GN=SH3GL1 PE=1 SV=1	23
O43396	Thioredoxin-like protein 1 OS=Homo sapiens GN=TXNL1 PE=1 SV=3	23
Q14847	LIM and SH3 domain protein 1 OS=Homo sapiens GN=LASP1 PE=1 SV=2	23
P25787	Proteasome subunit alpha type-2 OS=Homo sapiens GN=PSMA2 PE=1 SV=2	23
Q8WUD1	Ras-related protein Rab-2B OS=Homo sapiens GN=RAB2B PE=1 SV=1	23
P49720	Proteasome subunit beta type-3 OS=Homo sapiens GN=PSMB3 PE=1 SV=2	23
Q92688	Acidic leucine-rich nuclear phosphoprotein 32 family member B OS=Homo sapiens GN=ANP32B PE=1 SV=1	23
P62491	Ras-related protein Rab-11A OS=Homo sapiens GN=RAB11A PE=1 SV=3	23
P15559	NAD(P)H dehydrogenase [quinone] 1 OS=Homo sapiens GN=NQO1 PE=1 SV=1	23
Q8N163	Cell cycle and apoptosis regulator protein 2 OS=Homo sapiens GN=CCAR2 PE=1 SV=2	22
Q9UBT2	SUMO-activating enzyme subunit 2 OS=Homo sapiens GN=UBA2 PE=1 SV=2	22
P56192	Methionine--tRNA ligase, cytoplasmic OS=Homo sapiens GN=MARS PE=1 SV=2	22
P43246	DNA mismatch repair protein Msh2 OS=Homo sapiens GN=MSH2 PE=1 SV=1	22
P11388	DNA topoisomerase 2-alpha OS=Homo sapiens GN=TOP2A PE=1 SV=3	22
P15170	Eukaryotic peptide chain release factor GTP-binding subunit ERF3A OS=Homo sapiens GN=GSPT1 PE=1 SV=1	22
Q8IWZ3	Ankyrin repeat and KH domain-containing protein 1 OS=Homo sapiens GN=ANKHD1 PE=1 SV=1	22
Q7Z412	Peroxisome assembly protein 26 OS=Homo sapiens GN=PEX26 PE=1 SV=2	22
Q15833	Syntaxin-binding protein 2 OS=Homo sapiens GN=STXBP2 PE=1 SV=2	22
Q02413	Desmoglein-1 OS=Homo sapiens GN=DSG1 PE=1 SV=2	22
P16435	NADPH--cytochrome P450 reductase OS=Homo sapiens GN=POR PE=1 SV=2	22
Q9NQW7	Xaa-Pro aminopeptidase 1 OS=Homo sapiens GN=XPNPEP1 PE=1 SV=3	22
Q16630	Cleavage and polyadenylation specificity factor subunit 6 OS=Homo sapiens GN=CPSF6 PE=1 SV=2	22
P13598	Intercellular adhesion molecule 2 OS=Homo sapiens GN=ICAM2 PE=1 SV=2	22
Q86VI3	Ras GTPase-activating-like protein IQGAP3 OS=Homo sapiens GN=IQGAP3 PE=1 SV=2	22
Q9BR76	Coronin-1B OS=Homo sapiens GN=CORO1B PE=1 SV=1	22
Q12805	EGF-containing fibulin-like extracellular matrix protein 1 OS=Homo sapiens GN=EFEMP1 PE=1 SV=2	22
Q9NPQ8	Synembryn-A OS=Homo sapiens GN=RIC8A PE=1 SV=3	22
Q16576	Histone-binding protein RBBP7 OS=Homo sapiens GN=RBBP7 PE=1 SV=1	22
Q10713	Mitochondrial-processing peptidase subunit alpha OS=Homo sapiens GN=PMPCA PE=1 SV=2	22
P49593	Protein phosphatase 1F OS=Homo sapiens GN=PPM1F PE=1 SV=3	22
P49189	4-trimethylaminobutyraldehyde dehydrogenase OS=Homo sapiens GN=ALDH9A1 PE=1 SV=3	22
P49590	Probable histidine--tRNA ligase, mitochondrial OS=Homo sapiens GN=HARS2 PE=1 SV=1	22
Q13867	Bleomycin hydrolase OS=Homo sapiens GN=BLMH PE=1 SV=1	22
P82650	28S ribosomal protein S22, mitochondrial OS=Homo sapiens GN=MRPS22 PE=1 SV=1	22
Q9Y5P6	Mannose-1-phosphate guanyltransferase beta OS=Homo sapiens GN=GMPPB PE=1 SV=2	22
P35249	Replication factor C subunit 4 OS=Homo sapiens GN=RFC4 PE=1 SV=2	22
Q99439	Calponin-2 OS=Homo sapiens GN=CNN2 PE=1 SV=4	22
O75494	Serine/arginine-rich splicing factor 10 OS=Homo sapiens GN=SRSF10 PE=1 SV=1	22
Q92905	COP9 signalosome complex subunit 5 OS=Homo sapiens GN=COPS5 PE=1 SV=4	22
P16403	Histone H1.2 OS=Homo sapiens GN=HIST1H1C PE=1 SV=2	22
P55735	Protein SEC13 homolog OS=Homo sapiens GN=SEC13 PE=1 SV=3	22
P06753	Tropomyosin alpha-3 chain OS=Homo sapiens GN=TPM3 PE=1 SV=2	22
P08559	Pyruvate dehydrogenase E1 component subunit alpha, somatic form, mitochondrial OS=Homo sapiens GN=PDHA1 PE=1 SV=3	22
E9PAV3	Nascent polypeptide-associated complex subunit alpha, muscle-specific form OS=Homo sapiens GN=NACA PE=1 SV=1	22
P50552	Vasodilator-stimulated phosphoprotein OS=Homo sapiens GN=VASP PE=1 SV=3	22
P60510	Serine/threonine-protein phosphatase 4 catalytic subunit OS=Homo sapiens GN=PPP4C PE=1 SV=1	22
P60660	Myosin light polypeptide 6 OS=Homo sapiens GN=MYL6 PE=1 SV=2	22
Q9NY15	Stabilin-1 OS=Homo sapiens GN=STAB1 PE=1 SV=3	21
Q9Y5S2	Serine/threonine-protein kinase MRCK beta OS=Homo sapiens GN=CDC42BPB PE=1 SV=2	21
Q93008	Probable ubiquitin carboxyl-terminal hydrolase FAF-X OS=Homo sapiens GN=USP9X PE=1 SV=3	21
Q8N201	Integrator complex subunit 1 OS=Homo sapiens GN=INTS1 PE=1 SV=2	21
A6NCS4	Homeobox protein Nkx-2.6 OS=Homo sapiens GN=NKX2-6 PE=1 SV=1	21
Q14247	Src substrate cortactin OS=Homo sapiens GN=CTTN PE=1 SV=2	21
Q9UIG0	Tyrosine-protein kinase BAZ1B OS=Homo sapiens GN=BAZ1B PE=1 SV=2	21
P24043	Laminin subunit alpha-2 OS=Homo sapiens GN=LAMA2 PE=1 SV=4	21
P50750	Cyclin-dependent kinase 9 OS=Homo sapiens GN=CDK9 PE=1 SV=3	21
Q9NYC9	Dynein heavy chain 9, axonemal OS=Homo sapiens GN=DNAH9 PE=1 SV=3	21
Q8TEQ6	Gem-associated protein 5 OS=Homo sapiens GN=GEMIN5 PE=1 SV=3	21
Q03113	Guanine nucleotide-binding protein subunit alpha-12 OS=Homo sapiens GN=GNA12 PE=1 SV=4	21
Q8TDI0	Chromodomain-helicase-DNA-binding protein 5 OS=Homo sapiens GN=CHD5 PE=1 SV=1	21
Q76N89	E3 ubiquitin-protein ligase HECW1 OS=Homo sapiens GN=HECW1 PE=1 SV=3	21
O14744	Protein arginine N-methyltransferase 5 OS=Homo sapiens GN=PRMT5 PE=1 SV=4	21
Q07866	Kinesin light chain 1 OS=Homo sapiens GN=KLC1 PE=1 SV=2	21
Q9UKN7	Unconventional myosin-XV OS=Homo sapiens GN=MYO15A PE=1 SV=2	21
O43663	Protein regulator of cytokinesis 1 OS=Homo sapiens GN=PRC1 PE=1 SV=2	21
Q8IUD2	ELKS/Rab6-interacting/CAST family member 1 OS=Homo sapiens GN=ERC1 PE=1 SV=1	21
Q9NSI6	Bromodomain and WD repeat-containing protein 1 OS=Homo sapiens GN=BRWD1 PE=1 SV=4	21
Q8TD10	Mirror-image polydactyly gene 1 protein OS=Homo sapiens GN=MIPOL1 PE=1 SV=1	21
Q8IUG5	Unconventional myosin-XVIIIb OS=Homo sapiens GN=MYO18B PE=1 SV=1	21
Q9H845	Acyl-CoA dehydrogenase family member 9, mitochondrial OS=Homo sapiens GN=ACAD9 PE=1 SV=1	21
P30566	Adenylosuccinate lyase OS=Homo sapiens GN=ADSL PE=1 SV=2	21
O15269	Serine palmitoyltransferase 1 OS=Homo sapiens GN=SPTLC1 PE=1 SV=1	21
Q13451	Peptidyl-prolyl cis-trans isomerase FKBP5 OS=Homo sapiens GN=FKBP5 PE=1 SV=2	21
Q8TBC4	NEDD8-activating enzyme E1 catalytic subunit OS=Homo sapiens GN=UBA3 PE=1 SV=2	21
O43837	Isocitrate dehydrogenase [NAD] subunit beta, mitochondrial OS=Homo sapiens GN=IDH3B PE=1 SV=2	21
O96008	Mitochondrial import receptor subunit TOM40 homolog OS=Homo sapiens GN=TOMM40 PE=1 SV=1	21
P55039	Developmentally-regulated GTP-binding protein 2 OS=Homo sapiens GN=DRG2 PE=1 SV=1	21
Q9BQ04	RNA-binding protein 4B OS=Homo sapiens GN=RBM4B PE=1 SV=1	21
P54709	Sodium/potassium-transporting ATPase subunit beta-3 OS=Homo sapiens GN=ATP1B3 PE=1 SV=1	21
Q9Y5K5	Ubiquitin carboxyl-terminal hydrolase isozyme L5 OS=Homo sapiens GN=UCHL5 PE=1 SV=3	21
Q01085	Nucleolysin TIAR OS=Homo sapiens GN=TIAL1 PE=1 SV=1	21
Q3MJ13	WD repeat-containing protein 72 OS=Homo sapiens GN=WDR72 PE=2 SV=2	21
P50479	PDZ and LIM domain protein 4 OS=Homo sapiens GN=PDLIM4 PE=1 SV=2	21
O94760	N(G),N(G)-dimethylarginine dimethylaminohydrolase 1 OS=Homo sapiens GN=DDAH1 PE=1 SV=3	21
P57053	Histone H2B type F-S OS=Homo sapiens GN=H2BFS PE=1 SV=2	21
Q13835	Plakophilin-1 OS=Homo sapiens GN=PKP1 PE=1 SV=2	21
Q9NV06	DDB1- and CUL4-associated factor 13 OS=Homo sapiens GN=DCAF13 PE=1 SV=2	21
O14787	Transportin-2 OS=Homo sapiens GN=TNPO2 PE=1 SV=3	21
O00151	PDZ and LIM domain protein 1 OS=Homo sapiens GN=PDLIM1 PE=1 SV=4	21
Q99714	3-hydroxyacyl-CoA dehydrogenase type-2 OS=Homo sapiens GN=HSD17B10 PE=1 SV=3	21
P61006	Ras-related protein Rab-8A OS=Homo sapiens GN=RAB8A PE=1 SV=1	21
P09429	High mobility group protein B1 OS=Homo sapiens GN=HMGB1 PE=1 SV=3	21
O95336	6-phosphogluconolactonase OS=Homo sapiens GN=PGLS PE=1 SV=2	21
P07741	Adenine phosphoribosyltransferase OS=Homo sapiens GN=APRT PE=1 SV=2	21
Q9H9B4	Sideroflexin-1 OS=Homo sapiens GN=SFXN1 PE=1 SV=4	21
P26232	Catenin alpha-2 OS=Homo sapiens GN=CTNNA2 PE=1 SV=5	20
P54707	Potassium-transporting ATPase alpha chain 2 OS=Homo sapiens GN=ATP12A PE=1 SV=3	20
A5YKK6	CCR4-NOT transcription complex subunit 1 OS=Homo sapiens GN=CNOT1 PE=1 SV=2	20
P58107	Epiplakin OS=Homo sapiens GN=EPPK1 PE=1 SV=2	20
P48454	Serine/threonine-protein phosphatase 2B catalytic subunit gamma isoform OS=Homo sapiens GN=PPP3CC PE=1 SV=3	20
Q07666	KH domain-containing, RNA-binding, signal transduction-associated protein 1 OS=Homo sapiens GN=KHDRBS1 PE=1 SV=1	20
Q86UX7	Fermitin family homolog 3 OS=Homo sapiens GN=FERMT3 PE=1 SV=1	20
Q96M86	Dynein heavy chain domain-containing protein 1 OS=Homo sapiens GN=DNHD1 PE=2 SV=2	20
O15078	Centrosomal protein of 290 kDa OS=Homo sapiens GN=CEP290 PE=1 SV=2	20
O00505	Importin subunit alpha-4 OS=Homo sapiens GN=KPNA3 PE=1 SV=2	20
P16298	Serine/threonine-protein phosphatase 2B catalytic subunit beta isoform OS=Homo sapiens GN=PPP3CB PE=1 SV=2	20
P28066	Proteasome subunit alpha type-5 OS=Homo sapiens GN=PSMA5 PE=1 SV=3	20
P55010	Eukaryotic translation initiation factor 5 OS=Homo sapiens GN=EIF5 PE=1 SV=2	20
P11172	Uridine 5~-monophosphate synthase OS=Homo sapiens GN=UMPS PE=1 SV=1	20
Q96CW1	AP-2 complex subunit mu OS=Homo sapiens GN=AP2M1 PE=1 SV=2	20
P31321	cAMP-dependent protein kinase type I-beta regulatory subunit OS=Homo sapiens GN=PRKAR1B PE=1 SV=4	20
Q9HB07	UPF0160 protein MYG1, mitochondrial OS=Homo sapiens GN=C12orf10 PE=1 SV=2	20
P53004	Biliverdin reductase A OS=Homo sapiens GN=BLVRA PE=1 SV=2	20
Q8NFH4	Nucleoporin Nup37 OS=Homo sapiens GN=NUP37 PE=1 SV=1	20
Q8NAB2	Kelch repeat and BTB domain-containing protein 3 OS=Homo sapiens GN=KBTBD3 PE=2 SV=2	20
P62847	40S ribosomal protein S24 OS=Homo sapiens GN=RPS24 PE=1 SV=1	20
P49354	Protein farnesyltransferase/geranylgeranyltransferase type-1 subunit alpha OS=Homo sapiens GN=FNTA PE=1 SV=1	20
P61604	10 kDa heat shock protein, mitochondrial OS=Homo sapiens GN=HSPE1 PE=1 SV=2	20
Q9Y5X3	Sorting nexin-5 OS=Homo sapiens GN=SNX5 PE=1 SV=1	20
Q58FG0	Putative heat shock protein HSP 90-alpha A5 OS=Homo sapiens GN=HSP90AA5P PE=2 SV=1	20
Q9H7B2	Ribosome production factor 2 homolog OS=Homo sapiens GN=RPF2 PE=1 SV=2	20
Q7L5N1	COP9 signalosome complex subunit 6 OS=Homo sapiens GN=COPS6 PE=1 SV=1	20
P25325	3-mercaptopyruvate sulfurtransferase OS=Homo sapiens GN=MPST PE=1 SV=3	20
Q12904	Aminoacyl tRNA synthase complex-interacting multifunctional protein 1 OS=Homo sapiens GN=AIMP1 PE=1 SV=2	20
Q9BWM7	Sideroflexin-3 OS=Homo sapiens GN=SFXN3 PE=1 SV=2	20
Q13155	Aminoacyl tRNA synthase complex-interacting multifunctional protein 2 OS=Homo sapiens GN=AIMP2 PE=1 SV=2	20
P56537	Eukaryotic translation initiation factor 6 OS=Homo sapiens GN=EIF6 PE=1 SV=1	20
P61224	Ras-related protein Rap-1b OS=Homo sapiens GN=RAP1B PE=1 SV=1	20
P48047	ATP synthase subunit O, mitochondrial OS=Homo sapiens GN=ATP5O PE=1 SV=1	20
P36542	ATP synthase subunit gamma, mitochondrial OS=Homo sapiens GN=ATP5C1 PE=1 SV=1	20
Q9HB71	Calcyclin-binding protein OS=Homo sapiens GN=CACYBP PE=1 SV=2	20
P15153	Ras-related C3 botulinum toxin substrate 2 OS=Homo sapiens GN=RAC2 PE=1 SV=1	20
Q9BVK6	Transmembrane emp24 domain-containing protein 9 OS=Homo sapiens GN=TMED9 PE=1 SV=2	20
P09601	Heme oxygenase 1 OS=Homo sapiens GN=HMOX1 PE=1 SV=1	20
P84103	Serine/arginine-rich splicing factor 3 OS=Homo sapiens GN=SRSF3 PE=1 SV=1	20
Q92945	Far upstream element-binding protein 2 OS=Homo sapiens GN=KHSRP PE=1 SV=4	19
Q32P28	Prolyl 3-hydroxylase 1 OS=Homo sapiens GN=P3H1 PE=1 SV=2	19
Q13724	Mannosyl-oligosaccharide glucosidase OS=Homo sapiens GN=MOGS PE=1 SV=5	19
Q00325	Phosphate carrier protein, mitochondrial OS=Homo sapiens GN=SLC25A3 PE=1 SV=2	19
P11047	Laminin subunit gamma-1 OS=Homo sapiens GN=LAMC1 PE=1 SV=3	19
O15397	Importin-8 OS=Homo sapiens GN=IPO8 PE=1 SV=2	19
Q9Y5B9	FACT complex subunit SPT16 OS=Homo sapiens GN=SUPT16H PE=1 SV=1	19
O60488	Long-chain-fatty-acid--CoA ligase 4 OS=Homo sapiens GN=ACSL4 PE=1 SV=2	19
P50570	Dynamin-2 OS=Homo sapiens GN=DNM2 PE=1 SV=2	19
Q14498	RNA-binding protein 39 OS=Homo sapiens GN=RBM39 PE=1 SV=2	19
Q12873	Chromodomain-helicase-DNA-binding protein 3 OS=Homo sapiens GN=CHD3 PE=1 SV=3	19
P46459	Vesicle-fusing ATPase OS=Homo sapiens GN=NSF PE=1 SV=3	19
Q96PK6	RNA-binding protein 14 OS=Homo sapiens GN=RBM14 PE=1 SV=2	19
O95831	Apoptosis-inducing factor 1, mitochondrial OS=Homo sapiens GN=AIFM1 PE=1 SV=1	19
P62987	Ubiquitin-60S ribosomal protein L40 OS=Homo sapiens GN=UBA52 PE=1 SV=2	19
Q9NQX4	Unconventional myosin-Vc OS=Homo sapiens GN=MYO5C PE=1 SV=2	19
Q7Z7G8	Vacuolar protein sorting-associated protein 13B OS=Homo sapiens GN=VPS13B PE=1 SV=2	19
Q8NB16	Mixed lineage kinase domain-like protein OS=Homo sapiens GN=MLKL PE=1 SV=1	19
Q8NDA2	Hemicentin-2 OS=Homo sapiens GN=HMCN2 PE=2 SV=2	19
Q92890	Ubiquitin fusion degradation protein 1 homolog OS=Homo sapiens GN=UFD1L PE=1 SV=3	19
Q9Y285	Phenylalanine--tRNA ligase alpha subunit OS=Homo sapiens GN=FARSA PE=1 SV=3	19
Q9BY44	Eukaryotic translation initiation factor 2A OS=Homo sapiens GN=EIF2A PE=1 SV=3	19
Q7Z3Z0	Keratin, type I cytoskeletal 25 OS=Homo sapiens GN=KRT25 PE=1 SV=1	19
Q13177	Serine/threonine-protein kinase PAK 2 OS=Homo sapiens GN=PAK2 PE=1 SV=3	19
O94925	Glutaminase kidney isoform, mitochondrial OS=Homo sapiens GN=GLS PE=1 SV=1	19
P55036	26S proteasome non-ATPase regulatory subunit 4 OS=Homo sapiens GN=PSMD4 PE=1 SV=1	19
Q05048	Cleavage stimulation factor subunit 1 OS=Homo sapiens GN=CSTF1 PE=1 SV=1	19
P61011	Signal recognition particle 54 kDa protein OS=Homo sapiens GN=SRP54 PE=1 SV=1	19
Q6Q0C0	E3 ubiquitin-protein ligase TRAF7 OS=Homo sapiens GN=TRAF7 PE=1 SV=1	19
Q2TAY7	WD40 repeat-containing protein SMU1 OS=Homo sapiens GN=SMU1 PE=1 SV=2	19
Q00796	Sorbitol dehydrogenase OS=Homo sapiens GN=SORD PE=1 SV=4	19
Q9UBS4	DnaJ homolog subfamily B member 11 OS=Homo sapiens GN=DNAJB11 PE=1 SV=1	19
P46109	Crk-like protein OS=Homo sapiens GN=CRKL PE=1 SV=1	19
P35250	Replication factor C subunit 2 OS=Homo sapiens GN=RFC2 PE=1 SV=3	19
P50148	Guanine nucleotide-binding protein G(q) subunit alpha OS=Homo sapiens GN=GNAQ PE=1 SV=4	19
P78406	mRNA export factor OS=Homo sapiens GN=RAE1 PE=1 SV=1	19
Q16539	Mitogen-activated protein kinase 14 OS=Homo sapiens GN=MAPK14 PE=1 SV=3	19
P49770	Translation initiation factor eIF-2B subunit beta OS=Homo sapiens GN=EIF2B2 PE=1 SV=3	19
P24752	Acetyl-CoA acetyltransferase, mitochondrial OS=Homo sapiens GN=ACAT1 PE=1 SV=1	19
Q13228	Selenium-binding protein 1 OS=Homo sapiens GN=SELENBP1 PE=1 SV=2	19
Q9NRN7	L-aminoadipate-semialdehyde dehydrogenase-phosphopantetheinyl transferase OS=Homo sapiens GN=AASDHPPT PE=1 SV=2	19
Q92820	Gamma-glutamyl hydrolase OS=Homo sapiens GN=GGH PE=1 SV=2	19
P0C0S8	Histone H2A type 1 OS=Homo sapiens GN=HIST1H2AG PE=1 SV=2	19
P25398	40S ribosomal protein S12 OS=Homo sapiens GN=RPS12 PE=1 SV=3	19
P62851	40S ribosomal protein S25 OS=Homo sapiens GN=RPS25 PE=1 SV=1	19
P83731	60S ribosomal protein L24 OS=Homo sapiens GN=RPL24 PE=1 SV=1	19
P32119	Peroxiredoxin-2 OS=Homo sapiens GN=PRDX2 PE=1 SV=5	19
P08708	40S ribosomal protein S17 OS=Homo sapiens GN=RPS17 PE=1 SV=2	19
P61586	Transforming protein RhoA OS=Homo sapiens GN=RHOA PE=1 SV=1	19
Q9Y5M8	Signal recognition particle receptor subunit beta OS=Homo sapiens GN=SRPRB PE=1 SV=3	19
P38117	Electron transfer flavoprotein subunit beta OS=Homo sapiens GN=ETFB PE=1 SV=3	19
P52566	Rho GDP-dissociation inhibitor 2 OS=Homo sapiens GN=ARHGDIB PE=1 SV=3	19
P30040	Endoplasmic reticulum resident protein 29 OS=Homo sapiens GN=ERP29 PE=1 SV=4	19
P46087	Probable 28S rRNA (cytosine(4447)-C(5))-methyltransferase OS=Homo sapiens GN=NOP2 PE=1 SV=2	18
O43747	AP-1 complex subunit gamma-1 OS=Homo sapiens GN=AP1G1 PE=1 SV=5	18
Q14444	Caprin-1 OS=Homo sapiens GN=CAPRIN1 PE=1 SV=2	18
P30876	DNA-directed RNA polymerase II subunit RPB2 OS=Homo sapiens GN=POLR2B PE=1 SV=1	18
Q6ZRR7	Leucine-rich repeat-containing protein 9 OS=Homo sapiens GN=LRRC9 PE=2 SV=2	18
P49321	Nuclear autoantigenic sperm protein OS=Homo sapiens GN=NASP PE=1 SV=2	18
Q8TER0	Sushi, nidogen and EGF-like domain-containing protein 1 OS=Homo sapiens GN=SNED1 PE=2 SV=2	18
P04275	von Willebrand factor OS=Homo sapiens GN=VWF PE=1 SV=4	18
Q7Z403	Transmembrane channel-like protein 6 OS=Homo sapiens GN=TMC6 PE=2 SV=2	18
Q9P2R7	Succinyl-CoA ligase [ADP-forming] subunit beta, mitochondrial OS=Homo sapiens GN=SUCLA2 PE=1 SV=3	18
O94776	Metastasis-associated protein MTA2 OS=Homo sapiens GN=MTA2 PE=1 SV=1	18
Q96AY3	Peptidyl-prolyl cis-trans isomerase FKBP10 OS=Homo sapiens GN=FKBP10 PE=1 SV=1	18
Q9H6Z4	Ran-binding protein 3 OS=Homo sapiens GN=RANBP3 PE=1 SV=1	18
P48147	Prolyl endopeptidase OS=Homo sapiens GN=PREP PE=1 SV=2	18
Q14194	Dihydropyrimidinase-related protein 1 OS=Homo sapiens GN=CRMP1 PE=1 SV=1	18
Q9UN86	Ras GTPase-activating protein-binding protein 2 OS=Homo sapiens GN=G3BP2 PE=1 SV=2	18
Q9Y2I1	Nischarin OS=Homo sapiens GN=NISCH PE=1 SV=3	18
P25391	Laminin subunit alpha-1 OS=Homo sapiens GN=LAMA1 PE=1 SV=2	18
O75335	Liprin-alpha-4 OS=Homo sapiens GN=PPFIA4 PE=2 SV=3	18
Q8WXF1	Paraspeckle component 1 OS=Homo sapiens GN=PSPC1 PE=1 SV=1	18
P30419	Glycylpeptide N-tetradecanoyltransferase 1 OS=Homo sapiens GN=NMT1 PE=1 SV=2	18
Q06203	Amidophosphoribosyltransferase OS=Homo sapiens GN=PPAT PE=1 SV=1	18
Q9BQ67	Glutamate-rich WD repeat-containing protein 1 OS=Homo sapiens GN=GRWD1 PE=1 SV=1	18
P49419	Alpha-aminoadipic semialdehyde dehydrogenase OS=Homo sapiens GN=ALDH7A1 PE=1 SV=5	18
P12955	Xaa-Pro dipeptidase OS=Homo sapiens GN=PEPD PE=1 SV=3	18
Q6DD88	Atlastin-3 OS=Homo sapiens GN=ATL3 PE=1 SV=1	18
Q8TEB1	DDB1- and CUL4-associated factor 11 OS=Homo sapiens GN=DCAF11 PE=1 SV=1	18
Q9NUU7	ATP-dependent RNA helicase DDX19A OS=Homo sapiens GN=DDX19A PE=1 SV=1	18
P07686	Beta-hexosaminidase subunit beta OS=Homo sapiens GN=HEXB PE=1 SV=3	18
P06241	Tyrosine-protein kinase Fyn OS=Homo sapiens GN=FYN PE=1 SV=3	18
Q8TF66	Leucine-rich repeat-containing protein 15 OS=Homo sapiens GN=LRRC15 PE=2 SV=2	18
P40121	Macrophage-capping protein OS=Homo sapiens GN=CAPG PE=1 SV=2	18
P82933	28S ribosomal protein S9, mitochondrial OS=Homo sapiens GN=MRPS9 PE=1 SV=2	18
P29992	Guanine nucleotide-binding protein subunit alpha-11 OS=Homo sapiens GN=GNA11 PE=1 SV=2	18
Q6NVY1	3-hydroxyisobutyryl-CoA hydrolase, mitochondrial OS=Homo sapiens GN=HIBCH PE=1 SV=2	18
Q15738	Sterol-4-alpha-carboxylate 3-dehydrogenase, decarboxylating OS=Homo sapiens GN=NSDHL PE=1 SV=2	18
P51553	Isocitrate dehydrogenase [NAD] subunit gamma, mitochondrial OS=Homo sapiens GN=IDH3G PE=1 SV=1	18
P17612	cAMP-dependent protein kinase catalytic subunit alpha OS=Homo sapiens GN=PRKACA PE=1 SV=2	18
Q9H3H3	UPF0696 protein C11orf68 OS=Homo sapiens GN=C11orf68 PE=1 SV=2	18
O14929	Histone acetyltransferase type B catalytic subunit OS=Homo sapiens GN=HAT1 PE=1 SV=1	18
O96019	Actin-like protein 6A OS=Homo sapiens GN=ACTL6A PE=1 SV=1	18
Q7Z333	Probable helicase senataxin OS=Homo sapiens GN=SETX PE=1 SV=4	18
O75489	NADH dehydrogenase [ubiquinone] iron-sulfur protein 3, mitochondrial OS=Homo sapiens GN=NDUFS3 PE=1 SV=1	18
Q15691	Microtubule-associated protein RP/EB family member 1 OS=Homo sapiens GN=MAPRE1 PE=1 SV=3	18
P13804	Electron transfer flavoprotein subunit alpha, mitochondrial OS=Homo sapiens GN=ETFA PE=1 SV=1	18
Q9UKK9	ADP-sugar pyrophosphatase OS=Homo sapiens GN=NUDT5 PE=1 SV=1	18
P07203	Glutathione peroxidase 1 OS=Homo sapiens GN=GPX1 PE=1 SV=4	18
Q13619	Cullin-4A OS=Homo sapiens GN=CUL4A PE=1 SV=3	17
Q96SI9	Spermatid perinuclear RNA-binding protein OS=Homo sapiens GN=STRBP PE=1 SV=1	17
O95447	Lebercilin-like protein OS=Homo sapiens GN=LCA5L PE=1 SV=1	17
P28288	ATP-binding cassette sub-family D member 3 OS=Homo sapiens GN=ABCD3 PE=1 SV=1	17
Q53H12	Acylglycerol kinase, mitochondrial OS=Homo sapiens GN=AGK PE=1 SV=2	17
Q5VX52	Spermatogenesis-associated protein 1 OS=Homo sapiens GN=SPATA1 PE=2 SV=3	17
Q9NU02	Ankyrin repeat and EF-hand domain-containing protein 1 OS=Homo sapiens GN=ANKEF1 PE=2 SV=2	17
Q96JB5	CDK5 regulatory subunit-associated protein 3 OS=Homo sapiens GN=CDK5RAP3 PE=1 SV=2	17
Q9UBU9	Nuclear RNA export factor 1 OS=Homo sapiens GN=NXF1 PE=1 SV=1	17
O94826	Mitochondrial import receptor subunit TOM70 OS=Homo sapiens GN=TOMM70A PE=1 SV=1	17
Q9H9A6	Leucine-rich repeat-containing protein 40 OS=Homo sapiens GN=LRRC40 PE=1 SV=1	17
Q6PI48	Aspartate--tRNA ligase, mitochondrial OS=Homo sapiens GN=DARS2 PE=1 SV=1	17
Q02224	Centromere-associated protein E OS=Homo sapiens GN=CENPE PE=1 SV=2	17
P46100	Transcriptional regulator ATRX OS=Homo sapiens GN=ATRX PE=1 SV=5	17
Q96SN8	CDK5 regulatory subunit-associated protein 2 OS=Homo sapiens GN=CDK5RAP2 PE=1 SV=5	17
Q8IVF4	Dynein heavy chain 10, axonemal OS=Homo sapiens GN=DNAH10 PE=1 SV=4	17
Q9BYK8	Helicase with zinc finger domain 2 OS=Homo sapiens GN=HELZ2 PE=1 SV=6	17
Q96N23	Cilia- and flagella-associated protein 54 OS=Homo sapiens GN=CFAP54 PE=2 SV=3	17
O75131	Copine-3 OS=Homo sapiens GN=CPNE3 PE=1 SV=1	17
Q9UNF0	Protein kinase C and casein kinase substrate in neurons protein 2 OS=Homo sapiens GN=PACSIN2 PE=1 SV=2	17
P21397	Amine oxidase [flavin-containing] A OS=Homo sapiens GN=MAOA PE=1 SV=1	17
O60684	Importin subunit alpha-7 OS=Homo sapiens GN=KPNA6 PE=1 SV=1	17
Q14004	Cyclin-dependent kinase 13 OS=Homo sapiens GN=CDK13 PE=1 SV=2	17
Q52LJ0	Protein FAM98B OS=Homo sapiens GN=FAM98B PE=1 SV=1	17
Q9UKA9	Polypyrimidine tract-binding protein 2 OS=Homo sapiens GN=PTBP2 PE=1 SV=1	17
Q6UB99	Ankyrin repeat domain-containing protein 11 OS=Homo sapiens GN=ANKRD11 PE=1 SV=3	17
Q14141	Septin-6 OS=Homo sapiens GN=SEPT6 PE=1 SV=4	17
Q9Y6E0	Serine/threonine-protein kinase 24 OS=Homo sapiens GN=STK24 PE=1 SV=1	17
P04424	Argininosuccinate lyase OS=Homo sapiens GN=ASL PE=1 SV=4	17
Q86WA8	Lon protease homolog 2, peroxisomal OS=Homo sapiens GN=LONP2 PE=1 SV=1	17
P07099	Epoxide hydrolase 1 OS=Homo sapiens GN=EPHX1 PE=1 SV=1	17
Q15257	Serine/threonine-protein phosphatase 2A activator OS=Homo sapiens GN=PPP2R4 PE=1 SV=3	17
P48059	LIM and senescent cell antigen-like-containing domain protein 1 OS=Homo sapiens GN=LIMS1 PE=1 SV=4	17
O15382	Branched-chain-amino-acid aminotransferase, mitochondrial OS=Homo sapiens GN=BCAT2 PE=1 SV=2	17
Q92747	Actin-related protein 2/3 complex subunit 1A OS=Homo sapiens GN=ARPC1A PE=1 SV=2	17
Q13595	Transformer-2 protein homolog alpha OS=Homo sapiens GN=TRA2A PE=1 SV=1	17
Q15555	Microtubule-associated protein RP/EB family member 2 OS=Homo sapiens GN=MAPRE2 PE=1 SV=1	17
Q86SJ6	Desmoglein-4 OS=Homo sapiens GN=DSG4 PE=1 SV=1	17
P36507	Dual specificity mitogen-activated protein kinase kinase 2 OS=Homo sapiens GN=MAP2K2 PE=1 SV=1	17
Q86V81	THO complex subunit 4 OS=Homo sapiens GN=ALYREF PE=1 SV=3	17
Q9UNZ2	NSFL1 cofactor p47 OS=Homo sapiens GN=NSFL1C PE=1 SV=2	17
Q9P287	BRCA2 and CDKN1A-interacting protein OS=Homo sapiens GN=BCCIP PE=1 SV=1	17
Q13363	C-terminal-binding protein 1 OS=Homo sapiens GN=CTBP1 PE=1 SV=2	17
Q9NRH3	Tubulin gamma-2 chain OS=Homo sapiens GN=TUBG2 PE=2 SV=1	17
P56545	C-terminal-binding protein 2 OS=Homo sapiens GN=CTBP2 PE=1 SV=1	17
Q9UJ70	N-acetyl-D-glucosamine kinase OS=Homo sapiens GN=NAGK PE=1 SV=4	17
Q9Y376	Calcium-binding protein 39 OS=Homo sapiens GN=CAB39 PE=1 SV=1	17
Q16795	NADH dehydrogenase [ubiquinone] 1 alpha subcomplex subunit 9, mitochondrial OS=Homo sapiens GN=NDUFA9 PE=1 SV=2	17
P21964	Catechol O-methyltransferase OS=Homo sapiens GN=COMT PE=1 SV=2	17
Q15286	Ras-related protein Rab-35 OS=Homo sapiens GN=RAB35 PE=1 SV=1	17
Q04760	Lactoylglutathione lyase OS=Homo sapiens GN=GLO1 PE=1 SV=4	17
P54819	Adenylate kinase 2, mitochondrial OS=Homo sapiens GN=AK2 PE=1 SV=2	17
Q9Y6C9	Mitochondrial carrier homolog 2 OS=Homo sapiens GN=MTCH2 PE=1 SV=1	17
P46926	Glucosamine-6-phosphate isomerase 1 OS=Homo sapiens GN=GNPDA1 PE=1 SV=1	17
Q9UKD2	mRNA turnover protein 4 homolog OS=Homo sapiens GN=MRTO4 PE=1 SV=2	17
P13473	Lysosome-associated membrane glycoprotein 2 OS=Homo sapiens GN=LAMP2 PE=1 SV=2	16
Q8N766	ER membrane protein complex subunit 1 OS=Homo sapiens GN=EMC1 PE=1 SV=1	16
Q15942	Zyxin OS=Homo sapiens GN=ZYX PE=1 SV=1	16
P39060	Collagen alpha-1(XVIII) chain OS=Homo sapiens GN=COL18A1 PE=1 SV=5	16
O15042	U2 snRNP-associated SURP motif-containing protein OS=Homo sapiens GN=U2SURP PE=1 SV=2	16
P33176	Kinesin-1 heavy chain OS=Homo sapiens GN=KIF5B PE=1 SV=1	16
P28370	Probable global transcription activator SNF2L1 OS=Homo sapiens GN=SMARCA1 PE=1 SV=2	16
Q96F07	Cytoplasmic FMR1-interacting protein 2 OS=Homo sapiens GN=CYFIP2 PE=1 SV=2	16
P51116	Fragile X mental retardation syndrome-related protein 2 OS=Homo sapiens GN=FXR2 PE=1 SV=2	16
Q9ULK4	Mediator of RNA polymerase II transcription subunit 23 OS=Homo sapiens GN=MED23 PE=1 SV=2	16
Q96QV1	Hedgehog-interacting protein OS=Homo sapiens GN=HHIP PE=1 SV=3	16
O43548	Protein-glutamine gamma-glutamyltransferase 5 OS=Homo sapiens GN=TGM5 PE=1 SV=4	16
Q14258	E3 ubiquitin/ISG15 ligase TRIM25 OS=Homo sapiens GN=TRIM25 PE=1 SV=2	16
P59190	Ras-related protein Rab-15 OS=Homo sapiens GN=RAB15 PE=1 SV=1	16
P20674	Cytochrome c oxidase subunit 5A, mitochondrial OS=Homo sapiens GN=COX5A PE=1 SV=2	16
A5D8V7	Coiled-coil domain-containing protein 151 OS=Homo sapiens GN=CCDC151 PE=1 SV=1	16
Q9P2P5	E3 ubiquitin-protein ligase HECW2 OS=Homo sapiens GN=HECW2 PE=1 SV=2	16
Q13596	Sorting nexin-1 OS=Homo sapiens GN=SNX1 PE=1 SV=3	16
Q15397	Pumilio homolog 3 OS=Homo sapiens GN=PUM3 PE=1 SV=3	16
O00541	Pescadillo homolog OS=Homo sapiens GN=PES1 PE=1 SV=1	16
Q5VST9	Obscurin OS=Homo sapiens GN=OBSCN PE=1 SV=3	16
Q9NZJ4	Sacsin OS=Homo sapiens GN=SACS PE=1 SV=2	16
Q96P48	Arf-GAP with Rho-GAP domain, ANK repeat and PH domain-containing protein 1 OS=Homo sapiens GN=ARAP1 PE=1 SV=3	16
O95714	E3 ubiquitin-protein ligase HERC2 OS=Homo sapiens GN=HERC2 PE=1 SV=2	16
O14908	PDZ domain-containing protein GIPC1 OS=Homo sapiens GN=GIPC1 PE=1 SV=2	16
Q99615	DnaJ homolog subfamily C member 7 OS=Homo sapiens GN=DNAJC7 PE=1 SV=2	16
P42167	Lamina-associated polypeptide 2, isoforms beta/gamma OS=Homo sapiens GN=TMPO PE=1 SV=2	16
P13674	Prolyl 4-hydroxylase subunit alpha-1 OS=Homo sapiens GN=P4HA1 PE=1 SV=2	16
P50579	Methionine aminopeptidase 2 OS=Homo sapiens GN=METAP2 PE=1 SV=1	16
O00629	Importin subunit alpha-3 OS=Homo sapiens GN=KPNA4 PE=1 SV=1	16
P20794	Serine/threonine-protein kinase MAK OS=Homo sapiens GN=MAK PE=1 SV=2	16
P22607	Fibroblast growth factor receptor 3 OS=Homo sapiens GN=FGFR3 PE=1 SV=1	16
Q13425	Beta-2-syntrophin OS=Homo sapiens GN=SNTB2 PE=1 SV=1	16
Q969V3	Nicalin OS=Homo sapiens GN=NCLN PE=1 SV=2	16
Q96JJ7	Protein disulfide-isomerase TMX3 OS=Homo sapiens GN=TMX3 PE=1 SV=2	16
Q92734	Protein TFG OS=Homo sapiens GN=TFG PE=1 SV=2	16
O75830	Serpin I2 OS=Homo sapiens GN=SERPINI2 PE=1 SV=1	16
Q9GZM7	Tubulointerstitial nephritis antigen-like OS=Homo sapiens GN=TINAGL1 PE=1 SV=1	16
O95758	Polypyrimidine tract-binding protein 3 OS=Homo sapiens GN=PTBP3 PE=1 SV=2	16
Q07960	Rho GTPase-activating protein 1 OS=Homo sapiens GN=ARHGAP1 PE=1 SV=1	16
P55809	Succinyl-CoA:3-ketoacid coenzyme A transferase 1, mitochondrial OS=Homo sapiens GN=OXCT1 PE=1 SV=1	16
Q8NA75	DDB1- and CUL4-associated factor 4-like protein 2 OS=Homo sapiens GN=DCAF4L2 PE=1 SV=1	16
Q676U5	Autophagy-related protein 16-1 OS=Homo sapiens GN=ATG16L1 PE=1 SV=2	16
Q9NQA5	Transient receptor potential cation channel subfamily V member 5 OS=Homo sapiens GN=TRPV5 PE=1 SV=2	16
Q9GZL7	Ribosome biogenesis protein WDR12 OS=Homo sapiens GN=WDR12 PE=1 SV=2	16
Q9H2A2	Aldehyde dehydrogenase family 8 member A1 OS=Homo sapiens GN=ALDH8A1 PE=1 SV=1	16
P51398	28S ribosomal protein S29, mitochondrial OS=Homo sapiens GN=DAP3 PE=1 SV=1	16
O43681	ATPase ASNA1 OS=Homo sapiens GN=ASNA1 PE=1 SV=2	16
O95299	NADH dehydrogenase [ubiquinone] 1 alpha subcomplex subunit 10, mitochondrial OS=Homo sapiens GN=NDUFA10 PE=1 SV=1	16
P09486	SPARC OS=Homo sapiens GN=SPARC PE=1 SV=1	16
P36551	Oxygen-dependent coproporphyrinogen-III oxidase, mitochondrial OS=Homo sapiens GN=CPOX PE=1 SV=3	16
Q8WVM0	Dimethyladenosine transferase 1, mitochondrial OS=Homo sapiens GN=TFB1M PE=1 SV=1	16
Q9NP79	Vacuolar protein sorting-associated protein VTA1 homolog OS=Homo sapiens GN=VTA1 PE=1 SV=1	16
Q9BYG3	MKI67 FHA domain-interacting nucleolar phosphoprotein OS=Homo sapiens GN=NIFK PE=1 SV=1	16
Q13148	TAR DNA-binding protein 43 OS=Homo sapiens GN=TARDBP PE=1 SV=1	16
P07951	Tropomyosin beta chain OS=Homo sapiens GN=TPM2 PE=1 SV=1	16
P11802	Cyclin-dependent kinase 4 OS=Homo sapiens GN=CDK4 PE=1 SV=2	16
Q9Y2S7	Polymerase delta-interacting protein 2 OS=Homo sapiens GN=POLDIP2 PE=1 SV=1	16
P62333	26S protease regulatory subunit 10B OS=Homo sapiens GN=PSMC6 PE=1 SV=1	16
Q9Y446	Plakophilin-3 OS=Homo sapiens GN=PKP3 PE=1 SV=1	16
P48729	Casein kinase I isoform alpha OS=Homo sapiens GN=CSNK1A1 PE=1 SV=2	16
P63173	60S ribosomal protein L38 OS=Homo sapiens GN=RPL38 PE=1 SV=2	16
P62913	60S ribosomal protein L11 OS=Homo sapiens GN=RPL11 PE=1 SV=2	16
P24534	Elongation factor 1-beta OS=Homo sapiens GN=EEF1B2 PE=1 SV=3	16
P67936	Tropomyosin alpha-4 chain OS=Homo sapiens GN=TPM4 PE=1 SV=3	16
P46776	60S ribosomal protein L27a OS=Homo sapiens GN=RPL27A PE=1 SV=2	16
P16520	Guanine nucleotide-binding protein G(I)/G(S)/G(T) subunit beta-3 OS=Homo sapiens GN=GNB3 PE=1 SV=1	16
P20339	Ras-related protein Rab-5A OS=Homo sapiens GN=RAB5A PE=1 SV=2	16
Q9UL46	Proteasome activator complex subunit 2 OS=Homo sapiens GN=PSME2 PE=1 SV=4	16
P40261	Nicotinamide N-methyltransferase OS=Homo sapiens GN=NNMT PE=1 SV=1	16
Q14192	Four and a half LIM domains protein 2 OS=Homo sapiens GN=FHL2 PE=1 SV=3	16
P46778	60S ribosomal protein L21 OS=Homo sapiens GN=RPL21 PE=1 SV=2	16
Q9H8L6	Multimerin-2 OS=Homo sapiens GN=MMRN2 PE=1 SV=2	15
Q9H0A0	RNA cytidine acetyltransferase OS=Homo sapiens GN=NAT10 PE=1 SV=2	15
P23921	Ribonucleoside-diphosphate reductase large subunit OS=Homo sapiens GN=RRM1 PE=1 SV=1	15
Q9Y2A7	Nck-associated protein 1 OS=Homo sapiens GN=NCKAP1 PE=1 SV=1	15
P11387	DNA topoisomerase 1 OS=Homo sapiens GN=TOP1 PE=1 SV=2	15
Q6N069	N-alpha-acetyltransferase 16, NatA auxiliary subunit OS=Homo sapiens GN=NAA16 PE=1 SV=2	15
Q8TCJ2	Dolichyl-diphosphooligosaccharide--protein glycosyltransferase subunit STT3B OS=Homo sapiens GN=STT3B PE=1 SV=1	15
P33991	DNA replication licensing factor MCM4 OS=Homo sapiens GN=MCM4 PE=1 SV=5	15
Q02952	A-kinase anchor protein 12 OS=Homo sapiens GN=AKAP12 PE=1 SV=4	15
Q86YZ3	Hornerin OS=Homo sapiens GN=HRNR PE=1 SV=2	15
O43847	Nardilysin OS=Homo sapiens GN=NRD1 PE=1 SV=2	15
Q2TBA0	Kelch-like protein 40 OS=Homo sapiens GN=KLHL40 PE=1 SV=2	15
Q9GZR7	ATP-dependent RNA helicase DDX24 OS=Homo sapiens GN=DDX24 PE=1 SV=1	15
O75688	Protein phosphatase 1B OS=Homo sapiens GN=PPM1B PE=1 SV=1	15
Q9NRL2	Bromodomain adjacent to zinc finger domain protein 1A OS=Homo sapiens GN=BAZ1A PE=1 SV=2	15
Q96RW7	Hemicentin-1 OS=Homo sapiens GN=HMCN1 PE=1 SV=2	15
Q7Z2Z2	Elongation factor Tu GTP-binding domain-containing protein 1 OS=Homo sapiens GN=EFTUD1 PE=1 SV=2	15
P02679	Fibrinogen gamma chain OS=Homo sapiens GN=FGG PE=1 SV=3	15
Q6IQ22	Ras-related protein Rab-12 OS=Homo sapiens GN=RAB12 PE=1 SV=3	15
Q9BYW2	Histone-lysine N-methyltransferase SETD2 OS=Homo sapiens GN=SETD2 PE=1 SV=3	15
Q7Z7A1	Centriolin OS=Homo sapiens GN=CNTRL PE=1 SV=2	15
Q96DN5	TBC1 domain family member 31 OS=Homo sapiens GN=TBC1D31 PE=2 SV=2	15
Q6NUQ4	Transmembrane protein 214 OS=Homo sapiens GN=TMEM214 PE=1 SV=2	15
Q8ND71	GTPase IMAP family member 8 OS=Homo sapiens GN=GIMAP8 PE=2 SV=2	15
Q9BYT8	Neurolysin, mitochondrial OS=Homo sapiens GN=NLN PE=1 SV=1	15
P10515	Dihydrolipoyllysine-residue acetyltransferase component of pyruvate dehydrogenase complex, mitochondrial OS=Homo sapiens GN=DLAT PE=1 SV=3	15
O14672	Disintegrin and metalloproteinase domain-containing protein 10 OS=Homo sapiens GN=ADAM10 PE=1 SV=1	15
Q9P2P6	StAR-related lipid transfer protein 9 OS=Homo sapiens GN=STARD9 PE=1 SV=3	15
Q15413	Ryanodine receptor 3 OS=Homo sapiens GN=RYR3 PE=1 SV=3	15
Q13576	Ras GTPase-activating-like protein IQGAP2 OS=Homo sapiens GN=IQGAP2 PE=1 SV=4	15
Q6ZMW3	Echinoderm microtubule-associated protein-like 6 OS=Homo sapiens GN=EML6 PE=2 SV=2	15
Q8N371	Lysine-specific demethylase 8 OS=Homo sapiens GN=KDM8 PE=1 SV=1	15
Q6ZRS2	Helicase SRCAP OS=Homo sapiens GN=SRCAP PE=1 SV=3	15
P42785	Lysosomal Pro-X carboxypeptidase OS=Homo sapiens GN=PRCP PE=1 SV=1	15
Q99829	Copine-1 OS=Homo sapiens GN=CPNE1 PE=1 SV=1	15
Q96RS6	NudC domain-containing protein 1 OS=Homo sapiens GN=NUDCD1 PE=1 SV=2	15
O94921	Cyclin-dependent kinase 14 OS=Homo sapiens GN=CDK14 PE=1 SV=3	15
Q9BZZ5	Apoptosis inhibitor 5 OS=Homo sapiens GN=API5 PE=1 SV=3	15
P07196	Neurofilament light polypeptide OS=Homo sapiens GN=NEFL PE=1 SV=3	15
Q96PN6	Adenylate cyclase type 10 OS=Homo sapiens GN=ADCY10 PE=1 SV=3	15
Q92599	Septin-8 OS=Homo sapiens GN=SEPT8 PE=1 SV=4	15
O43175	D-3-phosphoglycerate dehydrogenase OS=Homo sapiens GN=PHGDH PE=1 SV=4	15
P31323	cAMP-dependent protein kinase type II-beta regulatory subunit OS=Homo sapiens GN=PRKAR2B PE=1 SV=3	15
A2RRH5	WD repeat-containing protein 27 OS=Homo sapiens GN=WDR27 PE=1 SV=3	15
Q9UN37	Vacuolar protein sorting-associated protein 4A OS=Homo sapiens GN=VPS4A PE=1 SV=1	15
Q9P0V9	Septin-10 OS=Homo sapiens GN=SEPT10 PE=1 SV=2	15
Q8TDN6	Ribosome biogenesis protein BRX1 homolog OS=Homo sapiens GN=BRIX1 PE=1 SV=2	15
Q15165	Serum paraoxonase/arylesterase 2 OS=Homo sapiens GN=PON2 PE=1 SV=3	15
Q08752	Peptidyl-prolyl cis-trans isomerase D OS=Homo sapiens GN=PPID PE=1 SV=3	15
Q96EE3	Nucleoporin SEH1 OS=Homo sapiens GN=SEH1L PE=1 SV=3	15
P20290	Transcription factor BTF3 OS=Homo sapiens GN=BTF3 PE=1 SV=1	15
P0DMR1	Heterogeneous nuclear ribonucleoprotein C-like 4 OS=Homo sapiens GN=HNRNPCL4 PE=3 SV=1	15
Q8NFW8	N-acylneuraminate cytidylyltransferase OS=Homo sapiens GN=CMAS PE=1 SV=2	15
Q8NCH0	Carbohydrate sulfotransferase 14 OS=Homo sapiens GN=CHST14 PE=1 SV=2	15
Q8WWP7	GTPase IMAP family member 1 OS=Homo sapiens GN=GIMAP1 PE=1 SV=1	15
Q9H3N1	Thioredoxin-related transmembrane protein 1 OS=Homo sapiens GN=TMX1 PE=1 SV=1	15
Q15717	ELAV-like protein 1 OS=Homo sapiens GN=ELAVL1 PE=1 SV=2	15
Q9BRX8	Redox-regulatory protein FAM213A OS=Homo sapiens GN=FAM213A PE=1 SV=3	15
Q15404	Ras suppressor protein 1 OS=Homo sapiens GN=RSU1 PE=1 SV=3	15
P62834	Ras-related protein Rap-1A OS=Homo sapiens GN=RAP1A PE=1 SV=1	15
P09661	U2 small nuclear ribonucleoprotein A~ OS=Homo sapiens GN=SNRPA1 PE=1 SV=2	15
P23919	Thymidylate kinase OS=Homo sapiens GN=DTYMK PE=1 SV=4	15
Q96C19	EF-hand domain-containing protein D2 OS=Homo sapiens GN=EFHD2 PE=1 SV=1	15
Q9NP72	Ras-related protein Rab-18 OS=Homo sapiens GN=RAB18 PE=1 SV=1	15
Q06323	Proteasome activator complex subunit 1 OS=Homo sapiens GN=PSME1 PE=1 SV=1	15
Q8NE71	ATP-binding cassette sub-family F member 1 OS=Homo sapiens GN=ABCF1 PE=1 SV=2	14
P81605	Dermcidin OS=Homo sapiens GN=DCD PE=1 SV=2	14
Q9NPY3	Complement component C1q receptor OS=Homo sapiens GN=CD93 PE=1 SV=3	14
P33151	Cadherin-5 OS=Homo sapiens GN=CDH5 PE=1 SV=5	14
Q9Y2J2	Band 4.1-like protein 3 OS=Homo sapiens GN=EPB41L3 PE=1 SV=2	14
Q5SSJ5	Heterochromatin protein 1-binding protein 3 OS=Homo sapiens GN=HP1BP3 PE=1 SV=1	14
P29590	Protein PML OS=Homo sapiens GN=PML PE=1 SV=3	14
Q93009	Ubiquitin carboxyl-terminal hydrolase 7 OS=Homo sapiens GN=USP7 PE=1 SV=2	14
P21399	Cytoplasmic aconitate hydratase OS=Homo sapiens GN=ACO1 PE=1 SV=3	14
P52948	Nuclear pore complex protein Nup98-Nup96 OS=Homo sapiens GN=NUP98 PE=1 SV=4	14
O75165	DnaJ homolog subfamily C member 13 OS=Homo sapiens GN=DNAJC13 PE=1 SV=5	14
Q5T1V6	Probable ATP-dependent RNA helicase DDX59 OS=Homo sapiens GN=DDX59 PE=1 SV=1	14
P11215	Integrin alpha-M OS=Homo sapiens GN=ITGAM PE=1 SV=2	14
Q86Y56	Dynein assembly factor 5, axonemal OS=Homo sapiens GN=DNAAF5 PE=1 SV=4	14
P49792	E3 SUMO-protein ligase RanBP2 OS=Homo sapiens GN=RANBP2 PE=1 SV=2	14
P29323	Ephrin type-B receptor 2 OS=Homo sapiens GN=EPHB2 PE=1 SV=5	14
Q13057	Bifunctional coenzyme A synthase OS=Homo sapiens GN=COASY PE=1 SV=4	14
Q9H082	Ras-related protein Rab-33B OS=Homo sapiens GN=RAB33B PE=1 SV=1	14
Q9NZQ8	Transient receptor potential cation channel subfamily M member 5 OS=Homo sapiens GN=TRPM5 PE=2 SV=1	14
Q15075	Early endosome antigen 1 OS=Homo sapiens GN=EEA1 PE=1 SV=2	14
Q8IZC4	Rhotekin-2 OS=Homo sapiens GN=RTKN2 PE=2 SV=1	14
Q9Y5L0	Transportin-3 OS=Homo sapiens GN=TNPO3 PE=1 SV=3	14
Q86SF2	N-acetylgalactosaminyltransferase 7 OS=Homo sapiens GN=GALNT7 PE=1 SV=1	14
P48449	Lanosterol synthase OS=Homo sapiens GN=LSS PE=1 SV=1	14
O95573	Long-chain-fatty-acid--CoA ligase 3 OS=Homo sapiens GN=ACSL3 PE=1 SV=3	14
Q10472	Polypeptide N-acetylgalactosaminyltransferase 1 OS=Homo sapiens GN=GALNT1 PE=1 SV=1	14
O95671	N-acetylserotonin O-methyltransferase-like protein OS=Homo sapiens GN=ASMTL PE=1 SV=3	14
Q9Y4W6	AFG3-like protein 2 OS=Homo sapiens GN=AFG3L2 PE=1 SV=2	14
P12270	Nucleoprotein TPR OS=Homo sapiens GN=TPR PE=1 SV=3	14
Q92547	DNA topoisomerase 2-binding protein 1 OS=Homo sapiens GN=TOPBP1 PE=1 SV=3	14
Q8TF72	Protein Shroom3 OS=Homo sapiens GN=SHROOM3 PE=1 SV=2	14
Q9NUQ8	ATP-binding cassette sub-family F member 3 OS=Homo sapiens GN=ABCF3 PE=1 SV=2	14
P23458	Tyrosine-protein kinase JAK1 OS=Homo sapiens GN=JAK1 PE=1 SV=2	14
Q8WXH0	Nesprin-2 OS=Homo sapiens GN=SYNE2 PE=1 SV=3	14
Q9Y3R5	Protein dopey-2 OS=Homo sapiens GN=DOPEY2 PE=1 SV=5	14
Q14146	Unhealthy ribosome biogenesis protein 2 homolog OS=Homo sapiens GN=URB2 PE=2 SV=2	14
Q6GYQ0	Ral GTPase-activating protein subunit alpha-1 OS=Homo sapiens GN=RALGAPA1 PE=1 SV=1	14
Q5BKX8	Muscle-related coiled-coil protein OS=Homo sapiens GN=MURC PE=1 SV=2	14
P13796	Plastin-2 OS=Homo sapiens GN=LCP1 PE=1 SV=6	14
P52294	Importin subunit alpha-5 OS=Homo sapiens GN=KPNA1 PE=1 SV=3	14
Q9NYV4	Cyclin-dependent kinase 12 OS=Homo sapiens GN=CDK12 PE=1 SV=2	14
Q14554	Protein disulfide-isomerase A5 OS=Homo sapiens GN=PDIA5 PE=1 SV=1	14
P52306	Rap1 GTPase-GDP dissociation stimulator 1 OS=Homo sapiens GN=RAP1GDS1 PE=1 SV=3	14
Q66LE6	Serine/threonine-protein phosphatase 2A 55 kDa regulatory subunit B delta isoform OS=Homo sapiens GN=PPP2R2D PE=2 SV=1	14
Q92839	Hyaluronan synthase 1 OS=Homo sapiens GN=HAS1 PE=1 SV=2	14
O94788	Retinal dehydrogenase 2 OS=Homo sapiens GN=ALDH1A2 PE=1 SV=3	14
Q12849	G-rich sequence factor 1 OS=Homo sapiens GN=GRSF1 PE=1 SV=3	14
O43286	Beta-1,4-galactosyltransferase 5 OS=Homo sapiens GN=B4GALT5 PE=2 SV=1	14
O43236	Septin-4 OS=Homo sapiens GN=SEPT4 PE=1 SV=1	14
P10301	Ras-related protein R-Ras OS=Homo sapiens GN=RRAS PE=1 SV=1	14
P62266	40S ribosomal protein S23 OS=Homo sapiens GN=RPS23 PE=1 SV=3	14
P05387	60S acidic ribosomal protein P2 OS=Homo sapiens GN=RPLP2 PE=1 SV=1	14
O95433	Activator of 90 kDa heat shock protein ATPase homolog 1 OS=Homo sapiens GN=AHSA1 PE=1 SV=1	14
Q6NUK1	Calcium-binding mitochondrial carrier protein SCaMC-1 OS=Homo sapiens GN=SLC25A24 PE=1 SV=2	14
P42025	Beta-centractin OS=Homo sapiens GN=ACTR1B PE=1 SV=1	14
Q16186	Proteasomal ubiquitin receptor ADRM1 OS=Homo sapiens GN=ADRM1 PE=1 SV=2	14
P35268	60S ribosomal protein L22 OS=Homo sapiens GN=RPL22 PE=1 SV=2	14
Q6PIU2	Neutral cholesterol ester hydrolase 1 OS=Homo sapiens GN=NCEH1 PE=1 SV=3	14
Q9H993	Protein-glutamate O-methyltransferase OS=Homo sapiens GN=ARMT1 PE=1 SV=1	14
Q9H6Y2	WD repeat-containing protein 55 OS=Homo sapiens GN=WDR55 PE=1 SV=2	14
P0DN76	Splicing factor U2AF 35 kDa subunit-like protein OS=Homo sapiens GN=U2AF1L5 PE=3 SV=1	14
Q15024	Exosome complex component RRP42 OS=Homo sapiens GN=EXOSC7 PE=1 SV=3	14
O00625	Pirin OS=Homo sapiens GN=PIR PE=1 SV=1	14
Q9UHD1	Cysteine and histidine-rich domain-containing protein 1 OS=Homo sapiens GN=CHORDC1 PE=1 SV=2	14
Q08257	Quinone oxidoreductase OS=Homo sapiens GN=CRYZ PE=1 SV=1	14
P09493	Tropomyosin alpha-1 chain OS=Homo sapiens GN=TPM1 PE=1 SV=2	14
Q53GQ0	Very-long-chain 3-oxoacyl-CoA reductase OS=Homo sapiens GN=HSD17B12 PE=1 SV=2	14
P49721	Proteasome subunit beta type-2 OS=Homo sapiens GN=PSMB2 PE=1 SV=1	14
Q9UBW8	COP9 signalosome complex subunit 7a OS=Homo sapiens GN=COPS7A PE=1 SV=1	14
P00492	Hypoxanthine-guanine phosphoribosyltransferase OS=Homo sapiens GN=HPRT1 PE=1 SV=2	14
O00560	Syntenin-1 OS=Homo sapiens GN=SDCBP PE=1 SV=1	14
P09936	Ubiquitin carboxyl-terminal hydrolase isozyme L1 OS=Homo sapiens GN=UCHL1 PE=1 SV=2	14
Q7Z7H5	Transmembrane emp24 domain-containing protein 4 OS=Homo sapiens GN=TMED4 PE=1 SV=1	14
Q96Q89	Kinesin-like protein KIF20B OS=Homo sapiens GN=KIF20B PE=1 SV=3	14
P51571	Translocon-associated protein subunit delta OS=Homo sapiens GN=SSR4 PE=1 SV=1	14
Q9Y281	Cofilin-2 OS=Homo sapiens GN=CFL2 PE=1 SV=1	14
P62899	60S ribosomal protein L31 OS=Homo sapiens GN=RPL31 PE=1 SV=1	14
Q9NVP1	ATP-dependent RNA helicase DDX18 OS=Homo sapiens GN=DDX18 PE=1 SV=2	13
Q8N1F7	Nuclear pore complex protein Nup93 OS=Homo sapiens GN=NUP93 PE=1 SV=2	13
P49589	Cysteine--tRNA ligase, cytoplasmic OS=Homo sapiens GN=CARS PE=1 SV=3	13
Q92888	Rho guanine nucleotide exchange factor 1 OS=Homo sapiens GN=ARHGEF1 PE=1 SV=2	13
P13807	Glycogen [starch] synthase, muscle OS=Homo sapiens GN=GYS1 PE=1 SV=2	13
Q1KMD3	Heterogeneous nuclear ribonucleoprotein U-like protein 2 OS=Homo sapiens GN=HNRNPUL2 PE=1 SV=1	13
Q9BUJ2	Heterogeneous nuclear ribonucleoprotein U-like protein 1 OS=Homo sapiens GN=HNRNPUL1 PE=1 SV=2	13
P36915	Guanine nucleotide-binding protein-like 1 OS=Homo sapiens GN=GNL1 PE=1 SV=2	13
Q969P6	DNA topoisomerase I, mitochondrial OS=Homo sapiens GN=TOP1MT PE=1 SV=1	13
Q12840	Kinesin heavy chain isoform 5A OS=Homo sapiens GN=KIF5A PE=1 SV=2	13
P02462	Collagen alpha-1(IV) chain OS=Homo sapiens GN=COL4A1 PE=1 SV=3	13
Q9HD20	Manganese-transporting ATPase 13A1 OS=Homo sapiens GN=ATP13A1 PE=1 SV=2	13
Q9UIA9	Exportin-7 OS=Homo sapiens GN=XPO7 PE=1 SV=3	13
P78344	Eukaryotic translation initiation factor 4 gamma 2 OS=Homo sapiens GN=EIF4G2 PE=1 SV=1	13
P51532	Transcription activator BRG1 OS=Homo sapiens GN=SMARCA4 PE=1 SV=2	13
P22492	Histone H1t OS=Homo sapiens GN=HIST1H1T PE=2 SV=4	13
Q96M02	Centrosomal protein C10orf90 OS=Homo sapiens GN=C10orf90 PE=2 SV=2	13
Q01814	Plasma membrane calcium-transporting ATPase 2 OS=Homo sapiens GN=ATP2B2 PE=1 SV=2	13
Q6ZVF9	G protein-regulated inducer of neurite outgrowth 3 OS=Homo sapiens GN=GPRIN3 PE=2 SV=2	13
Q96H55	Unconventional myosin-XIX OS=Homo sapiens GN=MYO19 PE=1 SV=2	13
Q13164	Mitogen-activated protein kinase 7 OS=Homo sapiens GN=MAPK7 PE=1 SV=2	13
O14841	5-oxoprolinase OS=Homo sapiens GN=OPLAH PE=1 SV=3	13
Q99519	Sialidase-1 OS=Homo sapiens GN=NEU1 PE=1 SV=1	13
Q8TBA6	Golgin subfamily A member 5 OS=Homo sapiens GN=GOLGA5 PE=1 SV=3	13
Q8WWI1	LIM domain only protein 7 OS=Homo sapiens GN=LMO7 PE=1 SV=3	13
Q99575	Ribonucleases P/MRP protein subunit POP1 OS=Homo sapiens GN=POP1 PE=1 SV=2	13
Q9H4A4	Aminopeptidase B OS=Homo sapiens GN=RNPEP PE=1 SV=2	13
Q13610	Periodic tryptophan protein 1 homolog OS=Homo sapiens GN=PWP1 PE=1 SV=1	13
Q04206	Transcription factor p65 OS=Homo sapiens GN=RELA PE=1 SV=2	13
Q14738	Serine/threonine-protein phosphatase 2A 56 kDa regulatory subunit delta isoform OS=Homo sapiens GN=PPP2R5D PE=1 SV=1	13
Q9NQI0	Probable ATP-dependent RNA helicase DDX4 OS=Homo sapiens GN=DDX4 PE=1 SV=2	13
P46939	Utrophin OS=Homo sapiens GN=UTRN PE=1 SV=2	13
Q86VF7	Nebulin-related-anchoring protein OS=Homo sapiens GN=NRAP PE=2 SV=2	13
Q8WXX0	Dynein heavy chain 7, axonemal OS=Homo sapiens GN=DNAH7 PE=1 SV=2	13
Q9P281	BAH and coiled-coil domain-containing protein 1 OS=Homo sapiens GN=BAHCC1 PE=1 SV=3	13
P20929	Nebulin OS=Homo sapiens GN=NEB PE=1 SV=5	13
Q96T58	Msx2-interacting protein OS=Homo sapiens GN=SPEN PE=1 SV=1	13
Q9Y2R4	Probable ATP-dependent RNA helicase DDX52 OS=Homo sapiens GN=DDX52 PE=1 SV=3	13
Q9ULI0	ATPase family AAA domain-containing protein 2B OS=Homo sapiens GN=ATAD2B PE=1 SV=3	13
Q8N1I0	Dedicator of cytokinesis protein 4 OS=Homo sapiens GN=DOCK4 PE=1 SV=3	13
Q7Z6Z6	Patatin-like phospholipase domain-containing protein 5 OS=Homo sapiens GN=PNPLA5 PE=2 SV=1	13
O95399	Urotensin-2 OS=Homo sapiens GN=UTS2 PE=1 SV=1	13
Q14667	Protein KIAA0100 OS=Homo sapiens GN=KIAA0100 PE=1 SV=3	13
Q70J99	Protein unc-13 homolog D OS=Homo sapiens GN=UNC13D PE=1 SV=1	13
Q16650	T-box brain protein 1 OS=Homo sapiens GN=TBR1 PE=2 SV=1	13
Q5JNZ3	Zinc finger protein 311 OS=Homo sapiens GN=ZNF311 PE=2 SV=2	13
Q9UGP5	DNA polymerase lambda OS=Homo sapiens GN=POLL PE=1 SV=1	13
O95394	Phosphoacetylglucosamine mutase OS=Homo sapiens GN=PGM3 PE=1 SV=1	13
Q13547	Histone deacetylase 1 OS=Homo sapiens GN=HDAC1 PE=1 SV=1	13
Q9H074	Polyadenylate-binding protein-interacting protein 1 OS=Homo sapiens GN=PAIP1 PE=1 SV=1	13
Q6N022	Teneurin-4 OS=Homo sapiens GN=TENM4 PE=1 SV=2	13
Q9BWD1	Acetyl-CoA acetyltransferase, cytosolic OS=Homo sapiens GN=ACAT2 PE=1 SV=2	13
Q9BVC4	Target of rapamycin complex subunit LST8 OS=Homo sapiens GN=MLST8 PE=1 SV=1	13
Q96CS3	FAS-associated factor 2 OS=Homo sapiens GN=FAF2 PE=1 SV=2	13
P47895	Aldehyde dehydrogenase family 1 member A3 OS=Homo sapiens GN=ALDH1A3 PE=1 SV=2	13
P48637	Glutathione synthetase OS=Homo sapiens GN=GSS PE=1 SV=1	13
P08631	Tyrosine-protein kinase HCK OS=Homo sapiens GN=HCK PE=1 SV=5	13
Q6DKI1	60S ribosomal protein L7-like 1 OS=Homo sapiens GN=RPL7L1 PE=1 SV=1	13
P49207	60S ribosomal protein L34 OS=Homo sapiens GN=RPL34 PE=1 SV=3	13
P51858	Hepatoma-derived growth factor OS=Homo sapiens GN=HDGF PE=1 SV=1	13
P21283	V-type proton ATPase subunit C 1 OS=Homo sapiens GN=ATP6V1C1 PE=1 SV=4	13
O75477	Erlin-1 OS=Homo sapiens GN=ERLIN1 PE=1 SV=1	13
Q9Y2P8	RNA 3~-terminal phosphate cyclase-like protein OS=Homo sapiens GN=RCL1 PE=1 SV=3	13
Q9H808	Transducin-like enhancer protein 6 OS=Homo sapiens GN=TLE6 PE=2 SV=2	13
Q92466	DNA damage-binding protein 2 OS=Homo sapiens GN=DDB2 PE=1 SV=1	13
P22694	cAMP-dependent protein kinase catalytic subunit beta OS=Homo sapiens GN=PRKACB PE=1 SV=2	13
O15160	DNA-directed RNA polymerases I and III subunit RPAC1 OS=Homo sapiens GN=POLR1C PE=1 SV=1	13
P19878	Neutrophil cytosol factor 2 OS=Homo sapiens GN=NCF2 PE=1 SV=2	13
P10599	Thioredoxin OS=Homo sapiens GN=TXN PE=1 SV=3	13
P20336	Ras-related protein Rab-3A OS=Homo sapiens GN=RAB3A PE=1 SV=1	13
P62910	60S ribosomal protein L32 OS=Homo sapiens GN=RPL32 PE=1 SV=2	13
P42345	Serine/threonine-protein kinase mTOR OS=Homo sapiens GN=MTOR PE=1 SV=1	13
Q96EP5	DAZ-associated protein 1 OS=Homo sapiens GN=DAZAP1 PE=1 SV=1	13
Q9NRD5	PRKCA-binding protein OS=Homo sapiens GN=PICK1 PE=1 SV=2	13
Q9Y4P1	Cysteine protease ATG4B OS=Homo sapiens GN=ATG4B PE=1 SV=2	13
Q9Y6N5	Sulfide:quinone oxidoreductase, mitochondrial OS=Homo sapiens GN=SQRDL PE=1 SV=1	13
Q9NX58	Cell growth-regulating nucleolar protein OS=Homo sapiens GN=LYAR PE=1 SV=2	13
Q9ULX3	RNA-binding protein NOB1 OS=Homo sapiens GN=NOB1 PE=1 SV=1	13
Q15818	Neuronal pentraxin-1 OS=Homo sapiens GN=NPTX1 PE=2 SV=2	13
O43765	Small glutamine-rich tetratricopeptide repeat-containing protein alpha OS=Homo sapiens GN=SGTA PE=1 SV=1	13
Q8WV16	DDB1- and CUL4-associated factor 4 OS=Homo sapiens GN=DCAF4 PE=1 SV=3	13
Q15785	Mitochondrial import receptor subunit TOM34 OS=Homo sapiens GN=TOMM34 PE=1 SV=2	13
O43399	Tumor protein D54 OS=Homo sapiens GN=TPD52L2 PE=1 SV=2	13
P47985	Cytochrome b-c1 complex subunit Rieske, mitochondrial OS=Homo sapiens GN=UQCRFS1 PE=1 SV=2	13
Q9NR31	GTP-binding protein SAR1a OS=Homo sapiens GN=SAR1A PE=1 SV=1	13
P39687	Acidic leucine-rich nuclear phosphoprotein 32 family member A OS=Homo sapiens GN=ANP32A PE=1 SV=1	13
Q9NUJ1	Mycophenolic acid acyl-glucuronide esterase, mitochondrial OS=Homo sapiens GN=ABHD10 PE=1 SV=1	13
P61020	Ras-related protein Rab-5B OS=Homo sapiens GN=RAB5B PE=1 SV=1	13
P62070	Ras-related protein R-Ras2 OS=Homo sapiens GN=RRAS2 PE=1 SV=1	13
Q86YS6	Ras-related protein Rab-43 OS=Homo sapiens GN=RAB43 PE=1 SV=1	13
P60953	Cell division control protein 42 homolog OS=Homo sapiens GN=CDC42 PE=1 SV=2	13
P08574	Cytochrome c1, heme protein, mitochondrial OS=Homo sapiens GN=CYC1 PE=1 SV=3	13
Q9Y399	28S ribosomal protein S2, mitochondrial OS=Homo sapiens GN=MRPS2 PE=1 SV=1	13
P33316	Deoxyuridine 5~-triphosphate nucleotidohydrolase, mitochondrial OS=Homo sapiens GN=DUT PE=1 SV=4	13
P21291	Cysteine and glycine-rich protein 1 OS=Homo sapiens GN=CSRP1 PE=1 SV=3	13
P49755	Transmembrane emp24 domain-containing protein 10 OS=Homo sapiens GN=TMED10 PE=1 SV=2	13
P60981	Destrin OS=Homo sapiens GN=DSTN PE=1 SV=3	13
P62330	ADP-ribosylation factor 6 OS=Homo sapiens GN=ARF6 PE=1 SV=2	13
O75396	Vesicle-trafficking protein SEC22b OS=Homo sapiens GN=SEC22B PE=1 SV=4	12
Q86T13	C-type lectin domain family 14 member A OS=Homo sapiens GN=CLEC14A PE=1 SV=1	12
O95202	LETM1 and EF-hand domain-containing protein 1, mitochondrial OS=Homo sapiens GN=LETM1 PE=1 SV=1	12
Q9BTV4	Transmembrane protein 43 OS=Homo sapiens GN=TMEM43 PE=1 SV=1	12
O94973	AP-2 complex subunit alpha-2 OS=Homo sapiens GN=AP2A2 PE=1 SV=2	12
P15586	N-acetylglucosamine-6-sulfatase OS=Homo sapiens GN=GNS PE=1 SV=3	12
O75153	Clustered mitochondria protein homolog OS=Homo sapiens GN=CLUH PE=1 SV=2	12
Q9UG63	ATP-binding cassette sub-family F member 2 OS=Homo sapiens GN=ABCF2 PE=1 SV=2	12
Q9BXP5	Serrate RNA effector molecule homolog OS=Homo sapiens GN=SRRT PE=1 SV=1	12
Q8NI36	WD repeat-containing protein 36 OS=Homo sapiens GN=WDR36 PE=1 SV=1	12
Q14694	Ubiquitin carboxyl-terminal hydrolase 10 OS=Homo sapiens GN=USP10 PE=1 SV=2	12
P68871	Hemoglobin subunit beta OS=Homo sapiens GN=HBB PE=1 SV=2	12
P42285	Superkiller viralicidic activity 2-like 2 OS=Homo sapiens GN=SKIV2L2 PE=1 SV=3	12
P11532	Dystrophin OS=Homo sapiens GN=DMD PE=1 SV=3	12
Q96Q15	Serine/threonine-protein kinase SMG1 OS=Homo sapiens GN=SMG1 PE=1 SV=3	12
Q5VZB9	Doublesex- and mab-3-related transcription factor A1 OS=Homo sapiens GN=DMRTA1 PE=2 SV=1	12
P26368	Splicing factor U2AF 65 kDa subunit OS=Homo sapiens GN=U2AF2 PE=1 SV=4	12
Q99542	Matrix metalloproteinase-19 OS=Homo sapiens GN=MMP19 PE=1 SV=1	12
Q8N6V9	Testis-expressed sequence 9 protein OS=Homo sapiens GN=TEX9 PE=2 SV=1	12
Q969U7	Proteasome assembly chaperone 2 OS=Homo sapiens GN=PSMG2 PE=1 SV=1	12
Q96K21	Abscission/NoCut checkpoint regulator OS=Homo sapiens GN=ZFYVE19 PE=1 SV=3	12
Q9NVN8	Guanine nucleotide-binding protein-like 3-like protein OS=Homo sapiens GN=GNL3L PE=1 SV=1	12
Q9NUQ6	SPATS2-like protein OS=Homo sapiens GN=SPATS2L PE=1 SV=2	12
Q9H4A3	Serine/threonine-protein kinase WNK1 OS=Homo sapiens GN=WNK1 PE=1 SV=2	12
Q12830	Nucleosome-remodeling factor subunit BPTF OS=Homo sapiens GN=BPTF PE=1 SV=3	12
H7BZ55	Putative ciliary rootlet coiled-coil protein 2 OS=Homo sapiens GN=CROCC2 PE=5 SV=3	12
Q14517	Protocadherin Fat 1 OS=Homo sapiens GN=FAT1 PE=1 SV=2	12
Q9ULH0	Kinase D-interacting substrate of 220 kDa OS=Homo sapiens GN=KIDINS220 PE=1 SV=3	12
Q96I25	Splicing factor 45 OS=Homo sapiens GN=RBM17 PE=1 SV=1	12
Q9ULQ0	Striatin-interacting protein 2 OS=Homo sapiens GN=STRIP2 PE=1 SV=2	12
B2RTY4	Unconventional myosin-IXa OS=Homo sapiens GN=MYO9A PE=1 SV=2	12
O75592	E3 ubiquitin-protein ligase MYCBP2 OS=Homo sapiens GN=MYCBP2 PE=1 SV=3	12
Q9UBC2	Epidermal growth factor receptor substrate 15-like 1 OS=Homo sapiens GN=EPS15L1 PE=1 SV=1	12
Q9C0I3	Serine-rich coiled-coil domain-containing protein 1 OS=Homo sapiens GN=CCSER1 PE=2 SV=2	12
P57678	Gem-associated protein 4 OS=Homo sapiens GN=GEMIN4 PE=1 SV=2	12
Q3MJ40	Coiled-coil domain-containing protein 144B OS=Homo sapiens GN=CCDC144B PE=2 SV=1	12
Q15643	Thyroid receptor-interacting protein 11 OS=Homo sapiens GN=TRIP11 PE=1 SV=3	12
Q8IZD9	Dedicator of cytokinesis protein 3 OS=Homo sapiens GN=DOCK3 PE=1 SV=1	12
O14686	Histone-lysine N-methyltransferase 2D OS=Homo sapiens GN=KMT2D PE=1 SV=2	12
Q68CQ1	Maestro heat-like repeat-containing protein family member 7 OS=Homo sapiens GN=MROH7 PE=2 SV=4	12
Q86X55	Histone-arginine methyltransferase CARM1 OS=Homo sapiens GN=CARM1 PE=1 SV=3	12
P50281	Matrix metalloproteinase-14 OS=Homo sapiens GN=MMP14 PE=1 SV=3	12
Q5VV67	Peroxisome proliferator-activated receptor gamma coactivator-related protein 1 OS=Homo sapiens GN=PPRC1 PE=1 SV=1	12
Q8N1N4	Keratin, type II cytoskeletal 78 OS=Homo sapiens GN=KRT78 PE=2 SV=2	12
Q9UJU6	Drebrin-like protein OS=Homo sapiens GN=DBNL PE=1 SV=1	12
P00390	Glutathione reductase, mitochondrial OS=Homo sapiens GN=GSR PE=1 SV=2	12
P15313	V-type proton ATPase subunit B, kidney isoform OS=Homo sapiens GN=ATP6V1B1 PE=1 SV=3	12
Q9UHG3	Prenylcysteine oxidase 1 OS=Homo sapiens GN=PCYOX1 PE=1 SV=3	12
Q9P289	Serine/threonine-protein kinase 26 OS=Homo sapiens GN=STK26 PE=1 SV=2	12
Q9H857	5~-nucleotidase domain-containing protein 2 OS=Homo sapiens GN=NT5DC2 PE=1 SV=1	12
O43237	Cytoplasmic dynein 1 light intermediate chain 2 OS=Homo sapiens GN=DYNC1LI2 PE=1 SV=1	12
Q8WUP2	Filamin-binding LIM protein 1 OS=Homo sapiens GN=FBLIM1 PE=1 SV=2	12
Q9C037	E3 ubiquitin-protein ligase TRIM4 OS=Homo sapiens GN=TRIM4 PE=1 SV=2	12
Q14320	Protein FAM50A OS=Homo sapiens GN=FAM50A PE=1 SV=2	12
P50452	Serpin B8 OS=Homo sapiens GN=SERPINB8 PE=1 SV=2	12
Q9P2T1	GMP reductase 2 OS=Homo sapiens GN=GMPR2 PE=1 SV=1	12
Q14558	Phosphoribosyl pyrophosphate synthase-associated protein 1 OS=Homo sapiens GN=PRPSAP1 PE=1 SV=2	12
P82675	28S ribosomal protein S5, mitochondrial OS=Homo sapiens GN=MRPS5 PE=1 SV=2	12
Q15746	Myosin light chain kinase, smooth muscle OS=Homo sapiens GN=MYLK PE=1 SV=4	12
Q9NX46	Poly(ADP-ribose) glycohydrolase ARH3 OS=Homo sapiens GN=ADPRHL2 PE=1 SV=1	12
P49585	Choline-phosphate cytidylyltransferase A OS=Homo sapiens GN=PCYT1A PE=1 SV=2	12
P30740	Leukocyte elastase inhibitor OS=Homo sapiens GN=SERPINB1 PE=1 SV=1	12
Q9Y2G9	Protein strawberry notch homolog 2 OS=Homo sapiens GN=SBNO2 PE=2 SV=3	12
P17931	Galectin-3 OS=Homo sapiens GN=LGALS3 PE=1 SV=5	12
P62854	40S ribosomal protein S26 OS=Homo sapiens GN=RPS26 PE=1 SV=3	12
P62841	40S ribosomal protein S15 OS=Homo sapiens GN=RPS15 PE=1 SV=2	12
P53990	IST1 homolog OS=Homo sapiens GN=IST1 PE=1 SV=1	12
P57081	tRNA (guanine-N(7)-)-methyltransferase non-catalytic subunit WDR4 OS=Homo sapiens GN=WDR4 PE=1 SV=2	12
Q9Y6Q5	AP-1 complex subunit mu-2 OS=Homo sapiens GN=AP1M2 PE=1 SV=4	12
Q9BZC7	ATP-binding cassette sub-family A member 2 OS=Homo sapiens GN=ABCA2 PE=1 SV=3	12
Q9NYK5	39S ribosomal protein L39, mitochondrial OS=Homo sapiens GN=MRPL39 PE=1 SV=3	12
Q86W42	THO complex subunit 6 homolog OS=Homo sapiens GN=THOC6 PE=1 SV=1	12
P23193	Transcription elongation factor A protein 1 OS=Homo sapiens GN=TCEA1 PE=1 SV=2	12
O75822	Eukaryotic translation initiation factor 3 subunit J OS=Homo sapiens GN=EIF3J PE=1 SV=2	12
P53597	Succinyl-CoA ligase [ADP/GDP-forming] subunit alpha, mitochondrial OS=Homo sapiens GN=SUCLG1 PE=1 SV=4	12
P40937	Replication factor C subunit 5 OS=Homo sapiens GN=RFC5 PE=1 SV=1	12
P28072	Proteasome subunit beta type-6 OS=Homo sapiens GN=PSMB6 PE=1 SV=4	12
P20337	Ras-related protein Rab-3B OS=Homo sapiens GN=RAB3B PE=1 SV=2	12
O95716	Ras-related protein Rab-3D OS=Homo sapiens GN=RAB3D PE=1 SV=1	12
P11233	Ras-related protein Ral-A OS=Homo sapiens GN=RALA PE=1 SV=1	12
P19623	Spermidine synthase OS=Homo sapiens GN=SRM PE=1 SV=1	12
Q15631	Translin OS=Homo sapiens GN=TSN PE=1 SV=1	12
P21266	Glutathione S-transferase Mu 3 OS=Homo sapiens GN=GSTM3 PE=1 SV=3	12
P51153	Ras-related protein Rab-13 OS=Homo sapiens GN=RAB13 PE=1 SV=1	12
P0CG29	Glutathione S-transferase theta-2 OS=Homo sapiens GN=GSTT2 PE=1 SV=1	12
P24539	ATP synthase F(0) complex subunit B1, mitochondrial OS=Homo sapiens GN=ATP5F1 PE=1 SV=2	12
Q99436	Proteasome subunit beta type-7 OS=Homo sapiens GN=PSMB7 PE=1 SV=1	12
P48739	Phosphatidylinositol transfer protein beta isoform OS=Homo sapiens GN=PITPNB PE=1 SV=2	12
Q12955	Ankyrin-3 OS=Homo sapiens GN=ANK3 PE=1 SV=3	12
P59998	Actin-related protein 2/3 complex subunit 4 OS=Homo sapiens GN=ARPC4 PE=1 SV=3	12
Q9UH99	SUN domain-containing protein 2 OS=Homo sapiens GN=SUN2 PE=1 SV=3	11
O00203	AP-3 complex subunit beta-1 OS=Homo sapiens GN=AP3B1 PE=1 SV=3	11
P20648	Potassium-transporting ATPase alpha chain 1 OS=Homo sapiens GN=ATP4A PE=2 SV=5	11
Q96P70	Importin-9 OS=Homo sapiens GN=IPO9 PE=1 SV=3	11
Q9BQ39	ATP-dependent RNA helicase DDX50 OS=Homo sapiens GN=DDX50 PE=1 SV=1	11
Q6P179	Endoplasmic reticulum aminopeptidase 2 OS=Homo sapiens GN=ERAP2 PE=1 SV=2	11
O60518	Ran-binding protein 6 OS=Homo sapiens GN=RANBP6 PE=1 SV=2	11
Q8NEE6	F-box/LRR-repeat protein 13 OS=Homo sapiens GN=FBXL13 PE=2 SV=3	11
Q14690	Protein RRP5 homolog OS=Homo sapiens GN=PDCD11 PE=1 SV=3	11
Q9UNF1	Melanoma-associated antigen D2 OS=Homo sapiens GN=MAGED2 PE=1 SV=2	11
P40763	Signal transducer and activator of transcription 3 OS=Homo sapiens GN=STAT3 PE=1 SV=2	11
Q2NL82	Pre-rRNA-processing protein TSR1 homolog OS=Homo sapiens GN=TSR1 PE=1 SV=1	11
Q68E01	Integrator complex subunit 3 OS=Homo sapiens GN=INTS3 PE=1 SV=1	11
Q8N4P6	Leucine-rich repeat-containing protein 71 OS=Homo sapiens GN=LRRC71 PE=2 SV=1	11
Q02241	Kinesin-like protein KIF23 OS=Homo sapiens GN=KIF23 PE=1 SV=3	11
O60602	Toll-like receptor 5 OS=Homo sapiens GN=TLR5 PE=1 SV=4	11
Q92835	Phosphatidylinositol 3,4,5-trisphosphate 5-phosphatase 1 OS=Homo sapiens GN=INPP5D PE=1 SV=2	11
A9Z1Z3	Fer-1-like protein 4 OS=Homo sapiens GN=FER1L4 PE=2 SV=1	11
Q6K0P9	Pyrin and HIN domain-containing protein 1 OS=Homo sapiens GN=PYHIN1 PE=1 SV=1	11
P24928	DNA-directed RNA polymerase II subunit RPB1 OS=Homo sapiens GN=POLR2A PE=1 SV=2	11
Q5SQ80	Ankyrin repeat domain-containing protein 20A2 OS=Homo sapiens GN=ANKRD20A2 PE=3 SV=1	11
O14646	Chromodomain-helicase-DNA-binding protein 1 OS=Homo sapiens GN=CHD1 PE=1 SV=2	11
Q9HCF6	Transient receptor potential cation channel subfamily M member 3 OS=Homo sapiens GN=TRPM3 PE=2 SV=4	11
Q3B7T1	Erythroid differentiation-related factor 1 OS=Homo sapiens GN=EDRF1 PE=1 SV=1	11
O15355	Protein phosphatase 1G OS=Homo sapiens GN=PPM1G PE=1 SV=1	11
Q8TAT6	Nuclear protein localization protein 4 homolog OS=Homo sapiens GN=NPLOC4 PE=1 SV=3	11
Q9H3P7	Golgi resident protein GCP60 OS=Homo sapiens GN=ACBD3 PE=1 SV=4	11
Q9BTE3	Mini-chromosome maintenance complex-binding protein OS=Homo sapiens GN=MCMBP PE=1 SV=2	11
O95302	Peptidyl-prolyl cis-trans isomerase FKBP9 OS=Homo sapiens GN=FKBP9 PE=1 SV=2	11
Q9NQS7	Inner centromere protein OS=Homo sapiens GN=INCENP PE=1 SV=3	11
Q6RI45	Bromodomain and WD repeat-containing protein 3 OS=Homo sapiens GN=BRWD3 PE=1 SV=2	11
Q7Z478	ATP-dependent RNA helicase DHX29 OS=Homo sapiens GN=DHX29 PE=1 SV=2	11
Q9BYX2	TBC1 domain family member 2A OS=Homo sapiens GN=TBC1D2 PE=1 SV=3	11
Q8NEH6	Meiosis-specific nuclear structural protein 1 OS=Homo sapiens GN=MNS1 PE=2 SV=2	11
Q8N441	Fibroblast growth factor receptor-like 1 OS=Homo sapiens GN=FGFRL1 PE=1 SV=1	11
Q9BVG8	Kinesin-like protein KIFC3 OS=Homo sapiens GN=KIFC3 PE=1 SV=4	11
Q5T9S5	Coiled-coil domain-containing protein 18 OS=Homo sapiens GN=CCDC18 PE=2 SV=1	11
Q8IYE0	Coiled-coil domain-containing protein 146 OS=Homo sapiens GN=CCDC146 PE=1 SV=2	11
Q14789	Golgin subfamily B member 1 OS=Homo sapiens GN=GOLGB1 PE=1 SV=2	11
Q15036	Sorting nexin-17 OS=Homo sapiens GN=SNX17 PE=1 SV=1	11
O14776	Transcription elongation regulator 1 OS=Homo sapiens GN=TCERG1 PE=1 SV=2	11
Q92878	DNA repair protein RAD50 OS=Homo sapiens GN=RAD50 PE=1 SV=1	11
P12111	Collagen alpha-3(VI) chain OS=Homo sapiens GN=COL6A3 PE=1 SV=5	11
A6NGE7	Putative 2-oxo-4-hydroxy-4-carboxy-5-ureidoimidazoline decarboxylase OS=Homo sapiens GN=URAD PE=5 SV=2	11
Q96LI9	Putative uncharacterized protein CXorf58 OS=Homo sapiens GN=CXorf58 PE=2 SV=2	11
Q5JTV8	Torsin-1A-interacting protein 1 OS=Homo sapiens GN=TOR1AIP1 PE=1 SV=2	11
Q8WWY3	U4/U6 small nuclear ribonucleoprotein Prp31 OS=Homo sapiens GN=PRPF31 PE=1 SV=2	11
O15270	Serine palmitoyltransferase 2 OS=Homo sapiens GN=SPTLC2 PE=1 SV=1	11
Q02818	Nucleobindin-1 OS=Homo sapiens GN=NUCB1 PE=1 SV=4	11
P36871	Phosphoglucomutase-1 OS=Homo sapiens GN=PGM1 PE=1 SV=3	11
P54727	UV excision repair protein RAD23 homolog B OS=Homo sapiens GN=RAD23B PE=1 SV=1	11
Q8NC51	Plasminogen activator inhibitor 1 RNA-binding protein OS=Homo sapiens GN=SERBP1 PE=1 SV=2	11
Q96M27	Protein PRRC1 OS=Homo sapiens GN=PRRC1 PE=1 SV=1	11
Q14318	Peptidyl-prolyl cis-trans isomerase FKBP8 OS=Homo sapiens GN=FKBP8 PE=1 SV=2	11
Q13895	Bystin OS=Homo sapiens GN=BYSL PE=1 SV=3	11
Q00536	Cyclin-dependent kinase 16 OS=Homo sapiens GN=CDK16 PE=1 SV=1	11
I1YAP6	Tripartite motif-containing protein 77 OS=Homo sapiens GN=TRIM77 PE=2 SV=2	11
Q8N335	Glycerol-3-phosphate dehydrogenase 1-like protein OS=Homo sapiens GN=GPD1L PE=1 SV=1	11
Q96EM0	Trans-3-hydroxy-L-proline dehydratase OS=Homo sapiens GN=L3HYPDH PE=1 SV=2	11
Q6FI81	Anamorsin OS=Homo sapiens GN=CIAPIN1 PE=1 SV=2	11
Q99747	Gamma-soluble NSF attachment protein OS=Homo sapiens GN=NAPG PE=1 SV=1	11
Q96QR8	Transcriptional activator protein Pur-beta OS=Homo sapiens GN=PURB PE=1 SV=3	11
Q96KB5	Lymphokine-activated killer T-cell-originated protein kinase OS=Homo sapiens GN=PBK PE=1 SV=3	11
P50613	Cyclin-dependent kinase 7 OS=Homo sapiens GN=CDK7 PE=1 SV=1	11
Q9NYL9	Tropomodulin-3 OS=Homo sapiens GN=TMOD3 PE=1 SV=1	11
P78318	Immunoglobulin-binding protein 1 OS=Homo sapiens GN=IGBP1 PE=1 SV=1	11
Q9BQA1	Methylosome protein 50 OS=Homo sapiens GN=WDR77 PE=1 SV=1	11
P48730	Casein kinase I isoform delta OS=Homo sapiens GN=CSNK1D PE=1 SV=2	11
P21802	Fibroblast growth factor receptor 2 OS=Homo sapiens GN=FGFR2 PE=1 SV=1	11
P26022	Pentraxin-related protein PTX3 OS=Homo sapiens GN=PTX3 PE=1 SV=3	11
Q9UPU5	Ubiquitin carboxyl-terminal hydrolase 24 OS=Homo sapiens GN=USP24 PE=1 SV=3	11
Q8ND76	Cyclin-Y OS=Homo sapiens GN=CCNY PE=1 SV=2	11
P78345	Ribonuclease P protein subunit p38 OS=Homo sapiens GN=RPP38 PE=1 SV=2	11
Q6DT37	Serine/threonine-protein kinase MRCK gamma OS=Homo sapiens GN=CDC42BPG PE=1 SV=2	11
A6NHL2	Tubulin alpha chain-like 3 OS=Homo sapiens GN=TUBAL3 PE=1 SV=2	11
P49674	Casein kinase I isoform epsilon OS=Homo sapiens GN=CSNK1E PE=1 SV=1	11
Q96E39	RNA binding motif protein, X-linked-like-1 OS=Homo sapiens GN=RBMXL1 PE=1 SV=1	11
P16401	Histone H1.5 OS=Homo sapiens GN=HIST1H1B PE=1 SV=3	11
Q96DA2	Ras-related protein Rab-39B OS=Homo sapiens GN=RAB39B PE=1 SV=1	11
Q9NR56	Muscleblind-like protein 1 OS=Homo sapiens GN=MBNL1 PE=1 SV=2	11
Q63HR2	Tensin-2 OS=Homo sapiens GN=TNS2 PE=1 SV=2	11
Q6ZVX7	F-box only protein 50 OS=Homo sapiens GN=NCCRP1 PE=1 SV=1	11
P18077	60S ribosomal protein L35a OS=Homo sapiens GN=RPL35A PE=1 SV=2	11
Q9HBI1	Beta-parvin OS=Homo sapiens GN=PARVB PE=1 SV=1	11
P41240	Tyrosine-protein kinase CSK OS=Homo sapiens GN=CSK PE=1 SV=1	11
Q6NXE6	Armadillo repeat-containing protein 6 OS=Homo sapiens GN=ARMC6 PE=1 SV=2	11
Q9Y4P3	Transducin beta-like protein 2 OS=Homo sapiens GN=TBL2 PE=1 SV=1	11
Q99816	Tumor susceptibility gene 101 protein OS=Homo sapiens GN=TSG101 PE=1 SV=2	11
Q96BY2	Modulator of apoptosis 1 OS=Homo sapiens GN=MOAP1 PE=1 SV=1	11
Q8N2C7	Protein unc-80 homolog OS=Homo sapiens GN=UNC80 PE=2 SV=2	11
Q9UBR2	Cathepsin Z OS=Homo sapiens GN=CTSZ PE=1 SV=1	11
P53611	Geranylgeranyl transferase type-2 subunit beta OS=Homo sapiens GN=RABGGTB PE=1 SV=2	11
Q9BYD3	39S ribosomal protein L4, mitochondrial OS=Homo sapiens GN=MRPL4 PE=1 SV=1	11
P30519	Heme oxygenase 2 OS=Homo sapiens GN=HMOX2 PE=1 SV=2	11
Q9BYZ2	L-lactate dehydrogenase A-like 6B OS=Homo sapiens GN=LDHAL6B PE=1 SV=3	11
Q01130	Serine/arginine-rich splicing factor 2 OS=Homo sapiens GN=SRSF2 PE=1 SV=4	11
Q9UBQ5	Eukaryotic translation initiation factor 3 subunit K OS=Homo sapiens GN=EIF3K PE=1 SV=1	11
Q9Y224	UPF0568 protein C14orf166 OS=Homo sapiens GN=C14orf166 PE=1 SV=1	11
Q96E17	Ras-related protein Rab-3C OS=Homo sapiens GN=RAB3C PE=2 SV=1	11
P26583	High mobility group protein B2 OS=Homo sapiens GN=HMGB2 PE=1 SV=2	11
P11234	Ras-related protein Ral-B OS=Homo sapiens GN=RALB PE=1 SV=1	11
O75323	Protein NipSnap homolog 2 OS=Homo sapiens GN=GBAS PE=1 SV=1	11
Q9UBQ0	Vacuolar protein sorting-associated protein 29 OS=Homo sapiens GN=VPS29 PE=1 SV=1	11
P10768	S-formylglutathione hydrolase OS=Homo sapiens GN=ESD PE=1 SV=2	11
Q8TDQ7	Glucosamine-6-phosphate isomerase 2 OS=Homo sapiens GN=GNPDA2 PE=1 SV=1	11
Q96L46	Calpain small subunit 2 OS=Homo sapiens GN=CAPNS2 PE=2 SV=2	11
O14950	Myosin regulatory light chain 12B OS=Homo sapiens GN=MYL12B PE=1 SV=2	11
O75964	ATP synthase subunit g, mitochondrial OS=Homo sapiens GN=ATP5L PE=1 SV=3	11
Q13404	Ubiquitin-conjugating enzyme E2 variant 1 OS=Homo sapiens GN=UBE2V1 PE=1 SV=2	11
P13987	CD59 glycoprotein OS=Homo sapiens GN=CD59 PE=1 SV=1	11
P11279	Lysosome-associated membrane glycoprotein 1 OS=Homo sapiens GN=LAMP1 PE=1 SV=3	10
Q6PKG0	La-related protein 1 OS=Homo sapiens GN=LARP1 PE=1 SV=2	10
Q86XP3	ATP-dependent RNA helicase DDX42 OS=Homo sapiens GN=DDX42 PE=1 SV=1	10
Q16891	MICOS complex subunit MIC60 OS=Homo sapiens GN=IMMT PE=1 SV=1	10
Q8TCT9	Minor histocompatibility antigen H13 OS=Homo sapiens GN=HM13 PE=1 SV=1	10
P45974	Ubiquitin carboxyl-terminal hydrolase 5 OS=Homo sapiens GN=USP5 PE=1 SV=2	10
Q9UDY2	Tight junction protein ZO-2 OS=Homo sapiens GN=TJP2 PE=1 SV=2	10
Q96RP9	Elongation factor G, mitochondrial OS=Homo sapiens GN=GFM1 PE=1 SV=2	10
Q9Y4W2	Ribosomal biogenesis protein LAS1L OS=Homo sapiens GN=LAS1L PE=1 SV=2	10
Q14137	Ribosome biogenesis protein BOP1 OS=Homo sapiens GN=BOP1 PE=1 SV=2	10
Q14008	Cytoskeleton-associated protein 5 OS=Homo sapiens GN=CKAP5 PE=1 SV=3	10
Q9NSE4	Isoleucine--tRNA ligase, mitochondrial OS=Homo sapiens GN=IARS2 PE=1 SV=2	10
Q13201	Multimerin-1 OS=Homo sapiens GN=MMRN1 PE=1 SV=3	10
Q13823	Nucleolar GTP-binding protein 2 OS=Homo sapiens GN=GNL2 PE=1 SV=1	10
Q9HAV4	Exportin-5 OS=Homo sapiens GN=XPO5 PE=1 SV=1	10
Q15637	Splicing factor 1 OS=Homo sapiens GN=SF1 PE=1 SV=4	10
Q06787	Fragile X mental retardation protein 1 OS=Homo sapiens GN=FMR1 PE=1 SV=1	10
A2RTX5	Probable threonine--tRNA ligase 2, cytoplasmic OS=Homo sapiens GN=TARSL2 PE=1 SV=1	10
Q9Y2U8	Inner nuclear membrane protein Man1 OS=Homo sapiens GN=LEMD3 PE=1 SV=2	10
Q4U2R8	Solute carrier family 22 member 6 OS=Homo sapiens GN=SLC22A6 PE=1 SV=1	10
P23634	Plasma membrane calcium-transporting ATPase 4 OS=Homo sapiens GN=ATP2B4 PE=1 SV=2	10
Q13618	Cullin-3 OS=Homo sapiens GN=CUL3 PE=1 SV=2	10
Q5SRE5	Nucleoporin NUP188 homolog OS=Homo sapiens GN=NUP188 PE=1 SV=1	10
Q13435	Splicing factor 3B subunit 2 OS=Homo sapiens GN=SF3B2 PE=1 SV=2	10
Q96MU7	YTH domain-containing protein 1 OS=Homo sapiens GN=YTHDC1 PE=1 SV=3	10
P20020	Plasma membrane calcium-transporting ATPase 1 OS=Homo sapiens GN=ATP2B1 PE=1 SV=3	10
O95754	Semaphorin-4F OS=Homo sapiens GN=SEMA4F PE=2 SV=2	10
Q86U38	Nucleolar protein 9 OS=Homo sapiens GN=NOP9 PE=1 SV=1	10
O60313	Dynamin-like 120 kDa protein, mitochondrial OS=Homo sapiens GN=OPA1 PE=1 SV=3	10
Q8N9I9	Probable E3 ubiquitin-protein ligase DTX3 OS=Homo sapiens GN=DTX3 PE=1 SV=2	10
P23229	Integrin alpha-6 OS=Homo sapiens GN=ITGA6 PE=1 SV=5	10
Q6UY01	Leucine-rich repeat-containing protein 31 OS=Homo sapiens GN=LRRC31 PE=2 SV=1	10
Q86VD1	MORC family CW-type zinc finger protein 1 OS=Homo sapiens GN=MORC1 PE=2 SV=2	10
Q12769	Nuclear pore complex protein Nup160 OS=Homo sapiens GN=NUP160 PE=1 SV=3	10
Q8IZF6	Adhesion G-protein coupled receptor G4 OS=Homo sapiens GN=ADGRG4 PE=2 SV=2	10
Q6L8Q7	2~,5~-phosphodiesterase 12 OS=Homo sapiens GN=PDE12 PE=1 SV=2	10
O95352	Ubiquitin-like modifier-activating enzyme ATG7 OS=Homo sapiens GN=ATG7 PE=1 SV=1	10
Q15582	Transforming growth factor-beta-induced protein ig-h3 OS=Homo sapiens GN=TGFBI PE=1 SV=1	10
Q7Z739	YTH domain-containing family protein 3 OS=Homo sapiens GN=YTHDF3 PE=1 SV=1	10
Q9UPT5	Exocyst complex component 7 OS=Homo sapiens GN=EXOC7 PE=1 SV=3	10
O15213	WD repeat-containing protein 46 OS=Homo sapiens GN=WDR46 PE=1 SV=3	10
Q96AC1	Fermitin family homolog 2 OS=Homo sapiens GN=FERMT2 PE=1 SV=1	10
Q969X6	Cirhin OS=Homo sapiens GN=CIRH1A PE=1 SV=1	10
Q6TFL3	Coiled-coil domain-containing protein 171 OS=Homo sapiens GN=CCDC171 PE=2 SV=1	10
Q8IV08	Phospholipase D3 OS=Homo sapiens GN=PLD3 PE=1 SV=1	10
Q14643	Inositol 1,4,5-trisphosphate receptor type 1 OS=Homo sapiens GN=ITPR1 PE=1 SV=3	10
Q8TE73	Dynein heavy chain 5, axonemal OS=Homo sapiens GN=DNAH5 PE=1 SV=3	10
Q96L91	E1A-binding protein p400 OS=Homo sapiens GN=EP400 PE=1 SV=4	10
Q9C0D2	Centrosomal protein of 295 kDa OS=Homo sapiens GN=CEP295 PE=2 SV=4	10
Q9C0G6	Dynein heavy chain 6, axonemal OS=Homo sapiens GN=DNAH6 PE=2 SV=3	10
O60437	Periplakin OS=Homo sapiens GN=PPL PE=1 SV=4	10
P48634	Protein PRRC2A OS=Homo sapiens GN=PRRC2A PE=1 SV=3	10
Q8TDM6	Disks large homolog 5 OS=Homo sapiens GN=DLG5 PE=1 SV=4	10
P17213	Bactericidal permeability-increasing protein OS=Homo sapiens GN=BPI PE=1 SV=4	10
Q9UBC5	Unconventional myosin-Ia OS=Homo sapiens GN=MYO1A PE=1 SV=1	10
Q96FV9	THO complex subunit 1 OS=Homo sapiens GN=THOC1 PE=1 SV=1	10
A6NKL6	Transmembrane protein 200C OS=Homo sapiens GN=TMEM200C PE=2 SV=2	10
Q96M91	Cilia- and flagella-associated protein 53 OS=Homo sapiens GN=CFAP53 PE=1 SV=2	10
O95613	Pericentrin OS=Homo sapiens GN=PCNT PE=1 SV=4	10
P14406	Cytochrome c oxidase subunit 7A2, mitochondrial OS=Homo sapiens GN=COX7A2 PE=1 SV=1	10
Q15751	Probable E3 ubiquitin-protein ligase HERC1 OS=Homo sapiens GN=HERC1 PE=1 SV=2	10
Q99698	Lysosomal-trafficking regulator OS=Homo sapiens GN=LYST PE=1 SV=3	10
Q9Y5W8	Sorting nexin-13 OS=Homo sapiens GN=SNX13 PE=1 SV=4	10
P49454	Centromere protein F OS=Homo sapiens GN=CENPF PE=1 SV=2	10
Q8TDN2	Potassium voltage-gated channel subfamily V member 2 OS=Homo sapiens GN=KCNV2 PE=1 SV=1	10
P0C869	Cytosolic phospholipase A2 beta OS=Homo sapiens GN=PLA2G4B PE=1 SV=2	10
P10155	60 kDa SS-A/Ro ribonucleoprotein OS=Homo sapiens GN=TROVE2 PE=1 SV=2	10
Q92769	Histone deacetylase 2 OS=Homo sapiens GN=HDAC2 PE=1 SV=2	10
Q5NDL2	EGF domain-specific O-linked N-acetylglucosamine transferase OS=Homo sapiens GN=EOGT PE=1 SV=1	10
O15460	Prolyl 4-hydroxylase subunit alpha-2 OS=Homo sapiens GN=P4HA2 PE=1 SV=1	10
O60832	H/ACA ribonucleoprotein complex subunit 4 OS=Homo sapiens GN=DKC1 PE=1 SV=3	10
Q12874	Splicing factor 3A subunit 3 OS=Homo sapiens GN=SF3A3 PE=1 SV=1	10
Q96TC7	Regulator of microtubule dynamics protein 3 OS=Homo sapiens GN=RMDN3 PE=1 SV=2	10
O00186	Syntaxin-binding protein 3 OS=Homo sapiens GN=STXBP3 PE=1 SV=2	10
Q96TA2	ATP-dependent zinc metalloprotease YME1L1 OS=Homo sapiens GN=YME1L1 PE=1 SV=2	10
P48163	NADP-dependent malic enzyme OS=Homo sapiens GN=ME1 PE=1 SV=1	10
Q16836	Hydroxyacyl-coenzyme A dehydrogenase, mitochondrial OS=Homo sapiens GN=HADH PE=1 SV=3	10
P78395	Melanoma antigen preferentially expressed in tumors OS=Homo sapiens GN=PRAME PE=1 SV=1	10
Q9P241	Probable phospholipid-transporting ATPase VD OS=Homo sapiens GN=ATP10D PE=2 SV=3	10
Q8N1G1	RNA exonuclease 1 homolog OS=Homo sapiens GN=REXO1 PE=1 SV=3	10
C9JRZ8	Aldo-keto reductase family 1 member B15 OS=Homo sapiens GN=AKR1B15 PE=1 SV=2	10
P21359	Neurofibromin OS=Homo sapiens GN=NF1 PE=1 SV=2	10
Q12765	Secernin-1 OS=Homo sapiens GN=SCRN1 PE=1 SV=2	10
Q9NR12	PDZ and LIM domain protein 7 OS=Homo sapiens GN=PDLIM7 PE=1 SV=1	10
Q9NR50	Translation initiation factor eIF-2B subunit gamma OS=Homo sapiens GN=EIF2B3 PE=1 SV=1	10
P56182	Ribosomal RNA processing protein 1 homolog A OS=Homo sapiens GN=RRP1 PE=1 SV=1	10
Q8WTX7	GATS-like protein 3 OS=Homo sapiens GN=GATSL3 PE=1 SV=1	10
Q99719	Septin-5 OS=Homo sapiens GN=SEPT5 PE=1 SV=1	10
Q14344	Guanine nucleotide-binding protein subunit alpha-13 OS=Homo sapiens GN=GNA13 PE=1 SV=2	10
P46734	Dual specificity mitogen-activated protein kinase kinase 3 OS=Homo sapiens GN=MAP2K3 PE=1 SV=2	10
Q9Y5B8	Nucleoside diphosphate kinase 7 OS=Homo sapiens GN=NME7 PE=1 SV=1	10
O43813	LanC-like protein 1 OS=Homo sapiens GN=LANCL1 PE=1 SV=1	10
O14657	Torsin-1B OS=Homo sapiens GN=TOR1B PE=1 SV=2	10
Q6NXG1	Epithelial splicing regulatory protein 1 OS=Homo sapiens GN=ESRP1 PE=1 SV=2	10
P09619	Platelet-derived growth factor receptor beta OS=Homo sapiens GN=PDGFRB PE=1 SV=1	10
Q99614	Tetratricopeptide repeat protein 1 OS=Homo sapiens GN=TTC1 PE=1 SV=1	10
Q9Y6X9	MORC family CW-type zinc finger protein 2 OS=Homo sapiens GN=MORC2 PE=1 SV=2	10
P0C7H8	Keratin-associated protein 2-3 OS=Homo sapiens GN=KRTAP2-3 PE=1 SV=2	10
P02771	Alpha-fetoprotein OS=Homo sapiens GN=AFP PE=1 SV=1	10
P21675	Transcription initiation factor TFIID subunit 1 OS=Homo sapiens GN=TAF1 PE=1 SV=2	10
O43615	Mitochondrial import inner membrane translocase subunit TIM44 OS=Homo sapiens GN=TIMM44 PE=1 SV=2	10
P62942	Peptidyl-prolyl cis-trans isomerase FKBP1A OS=Homo sapiens GN=FKBP1A PE=1 SV=2	10
Q96FJ2	Dynein light chain 2, cytoplasmic OS=Homo sapiens GN=DYNLL2 PE=1 SV=1	10
O75821	Eukaryotic translation initiation factor 3 subunit G OS=Homo sapiens GN=EIF3G PE=1 SV=2	10
Q14964	Ras-related protein Rab-39A OS=Homo sapiens GN=RAB39A PE=1 SV=2	10
P20749	B-cell lymphoma 3 protein OS=Homo sapiens GN=BCL3 PE=1 SV=2	10
Q9H974	Queuine tRNA-ribosyltransferase subunit QTRTD1 OS=Homo sapiens GN=QTRTD1 PE=1 SV=1	10
Q15050	Ribosome biogenesis regulatory protein homolog OS=Homo sapiens GN=RRS1 PE=1 SV=2	10
P24468	COUP transcription factor 2 OS=Homo sapiens GN=NR2F2 PE=1 SV=1	10
Q9HAS0	Protein Njmu-R1 OS=Homo sapiens GN=C17orf75 PE=1 SV=2	10
Q9NX62	Inositol monophosphatase 3 OS=Homo sapiens GN=IMPAD1 PE=1 SV=1	10
P16333	Cytoplasmic protein NCK1 OS=Homo sapiens GN=NCK1 PE=1 SV=1	10
Q9Y606	tRNA pseudouridine synthase A, mitochondrial OS=Homo sapiens GN=PUS1 PE=1 SV=3	10
Q8WW22	DnaJ homolog subfamily A member 4 OS=Homo sapiens GN=DNAJA4 PE=1 SV=1	10
P43307	Translocon-associated protein subunit alpha OS=Homo sapiens GN=SSR1 PE=1 SV=3	10
Q8NHV1	GTPase IMAP family member 7 OS=Homo sapiens GN=GIMAP7 PE=1 SV=1	10
Q9HC38	Glyoxalase domain-containing protein 4 OS=Homo sapiens GN=GLOD4 PE=1 SV=1	10
P49184	Deoxyribonuclease-1-like 1 OS=Homo sapiens GN=DNASE1L1 PE=1 SV=1	10
P21108	Ribose-phosphate pyrophosphokinase 3 OS=Homo sapiens GN=PRPS1L1 PE=1 SV=2	10
O00743	Serine/threonine-protein phosphatase 6 catalytic subunit OS=Homo sapiens GN=PPP6C PE=1 SV=1	10
P32322	Pyrroline-5-carboxylate reductase 1, mitochondrial OS=Homo sapiens GN=PYCR1 PE=1 SV=2	10
Q14696	LDLR chaperone MESD OS=Homo sapiens GN=MESDC2 PE=1 SV=2	10
P00568	Adenylate kinase isoenzyme 1 OS=Homo sapiens GN=AK1 PE=1 SV=3	10
P62993	Growth factor receptor-bound protein 2 OS=Homo sapiens GN=GRB2 PE=1 SV=1	10
P49406	39S ribosomal protein L19, mitochondrial OS=Homo sapiens GN=MRPL19 PE=1 SV=2	10
P61086	Ubiquitin-conjugating enzyme E2 K OS=Homo sapiens GN=UBE2K PE=1 SV=3	10
Q96HS1	Serine/threonine-protein phosphatase PGAM5, mitochondrial OS=Homo sapiens GN=PGAM5 PE=1 SV=2	10
P54920	Alpha-soluble NSF attachment protein OS=Homo sapiens GN=NAPA PE=1 SV=3	10
Q8TEU7	Rap guanine nucleotide exchange factor 6 OS=Homo sapiens GN=RAPGEF6 PE=1 SV=2	10
P43487	Ran-specific GTPase-activating protein OS=Homo sapiens GN=RANBP1 PE=1 SV=1	10
P78346	Ribonuclease P protein subunit p30 OS=Homo sapiens GN=RPP30 PE=1 SV=1	10
Q969H8	Myeloid-derived growth factor OS=Homo sapiens GN=MYDGF PE=1 SV=1	10
P62314	Small nuclear ribonucleoprotein Sm D1 OS=Homo sapiens GN=SNRPD1 PE=1 SV=1	10
Q14019	Coactosin-like protein OS=Homo sapiens GN=COTL1 PE=1 SV=3	10
Q96QV6	Histone H2A type 1-A OS=Homo sapiens GN=HIST1H2AA PE=1 SV=3	10
P04080	Cystatin-B OS=Homo sapiens GN=CSTB PE=1 SV=2	10
Q01469	Fatty acid-binding protein, epidermal OS=Homo sapiens GN=FABP5 PE=1 SV=3	10
Q13409	Cytoplasmic dynein 1 intermediate chain 2 OS=Homo sapiens GN=DYNC1I2 PE=1 SV=3	9
P17301	Integrin alpha-2 OS=Homo sapiens GN=ITGA2 PE=1 SV=1	9
Q15437	Protein transport protein Sec23B OS=Homo sapiens GN=SEC23B PE=1 SV=2	9
Q9Y4D7	Plexin-D1 OS=Homo sapiens GN=PLXND1 PE=1 SV=3	9
Q8TCS8	Polyribonucleotide nucleotidyltransferase 1, mitochondrial OS=Homo sapiens GN=PNPT1 PE=1 SV=2	9
Q9HCE1	Putative helicase MOV-10 OS=Homo sapiens GN=MOV10 PE=1 SV=2	9
Q01970	1-phosphatidylinositol 4,5-bisphosphate phosphodiesterase beta-3 OS=Homo sapiens GN=PLCB3 PE=1 SV=2	9
Q9UHB6	LIM domain and actin-binding protein 1 OS=Homo sapiens GN=LIMA1 PE=1 SV=1	9
P11217	Glycogen phosphorylase, muscle form OS=Homo sapiens GN=PYGM PE=1 SV=6	9
Q15005	Signal peptidase complex subunit 2 OS=Homo sapiens GN=SPCS2 PE=1 SV=3	9
Q5JTH9	RRP12-like protein OS=Homo sapiens GN=RRP12 PE=1 SV=2	9
Q9BXT5	Testis-expressed sequence 15 protein OS=Homo sapiens GN=TEX15 PE=2 SV=2	9
Q9NXF1	Testis-expressed sequence 10 protein OS=Homo sapiens GN=TEX10 PE=1 SV=2	9
P67812	Signal peptidase complex catalytic subunit SEC11A OS=Homo sapiens GN=SEC11A PE=1 SV=1	9
P23142	Fibulin-1 OS=Homo sapiens GN=FBLN1 PE=1 SV=4	9
Q99959	Plakophilin-2 OS=Homo sapiens GN=PKP2 PE=1 SV=2	9
Q13614	Myotubularin-related protein 2 OS=Homo sapiens GN=MTMR2 PE=1 SV=4	9
Q96HU8	GTP-binding protein Di-Ras2 OS=Homo sapiens GN=DIRAS2 PE=1 SV=1	9
P01008	Antithrombin-III OS=Homo sapiens GN=SERPINC1 PE=1 SV=1	9
O43497	Voltage-dependent T-type calcium channel subunit alpha-1G OS=Homo sapiens GN=CACNA1G PE=2 SV=3	9
Q8TDZ2	Protein-methionine sulfoxide oxidase MICAL1 OS=Homo sapiens GN=MICAL1 PE=1 SV=2	9
Q12923	Tyrosine-protein phosphatase non-receptor type 13 OS=Homo sapiens GN=PTPN13 PE=1 SV=2	9
Q8IYK2	Coiled-coil domain-containing protein 105 OS=Homo sapiens GN=CCDC105 PE=2 SV=3	9
Q6PIZ9	T-cell receptor-associated transmembrane adapter 1 OS=Homo sapiens GN=TRAT1 PE=1 SV=1	9
Q9Y2J4	Angiomotin-like protein 2 OS=Homo sapiens GN=AMOTL2 PE=1 SV=3	9
Q96GP6	Scavenger receptor class F member 2 OS=Homo sapiens GN=SCARF2 PE=1 SV=4	9
Q9Y485	DmX-like protein 1 OS=Homo sapiens GN=DMXL1 PE=1 SV=3	9
Q8IZY2	ATP-binding cassette sub-family A member 7 OS=Homo sapiens GN=ABCA7 PE=1 SV=3	9
P09471	Guanine nucleotide-binding protein G(o) subunit alpha OS=Homo sapiens GN=GNAO1 PE=1 SV=4	9
Q6P3X3	Tetratricopeptide repeat protein 27 OS=Homo sapiens GN=TTC27 PE=1 SV=1	9
Q8TC07	TBC1 domain family member 15 OS=Homo sapiens GN=TBC1D15 PE=1 SV=2	9
Q16720	Plasma membrane calcium-transporting ATPase 3 OS=Homo sapiens GN=ATP2B3 PE=1 SV=3	9
Q9BQ75	Protein CMSS1 OS=Homo sapiens GN=CMSS1 PE=1 SV=2	9
P51957	Serine/threonine-protein kinase Nek4 OS=Homo sapiens GN=NEK4 PE=1 SV=2	9
Q8IZH2	5~-3~ exoribonuclease 1 OS=Homo sapiens GN=XRN1 PE=1 SV=1	9
O14647	Chromodomain-helicase-DNA-binding protein 2 OS=Homo sapiens GN=CHD2 PE=1 SV=2	9
Q8NEZ4	Histone-lysine N-methyltransferase 2C OS=Homo sapiens GN=KMT2C PE=1 SV=3	9
Q3SYG4	Protein PTHB1 OS=Homo sapiens GN=BBS9 PE=1 SV=1	9
Q9C0D6	FH2 domain-containing protein 1 OS=Homo sapiens GN=FHDC1 PE=1 SV=2	9
Q9NQT8	Kinesin-like protein KIF13B OS=Homo sapiens GN=KIF13B PE=1 SV=2	9
Q9UHD8	Septin-9 OS=Homo sapiens GN=SEPT9 PE=1 SV=2	9
Q13042	Cell division cycle protein 16 homolog OS=Homo sapiens GN=CDC16 PE=1 SV=2	9
O60826	Coiled-coil domain-containing protein 22 OS=Homo sapiens GN=CCDC22 PE=1 SV=1	9
Q9H7D7	WD repeat-containing protein 26 OS=Homo sapiens GN=WDR26 PE=1 SV=3	9
P02765	Alpha-2-HS-glycoprotein OS=Homo sapiens GN=AHSG PE=1 SV=1	9
O96013	Serine/threonine-protein kinase PAK 4 OS=Homo sapiens GN=PAK4 PE=1 SV=1	9
Q9UJV9	Probable ATP-dependent RNA helicase DDX41 OS=Homo sapiens GN=DDX41 PE=1 SV=2	9
Q8TBZ2	MYCBP-associated protein OS=Homo sapiens GN=MYCBPAP PE=1 SV=2	9
Q9ULE0	Protein WWC3 OS=Homo sapiens GN=WWC3 PE=1 SV=3	9
Q6ZQQ6	WD repeat-containing protein 87 OS=Homo sapiens GN=WDR87 PE=1 SV=3	9
A4FU69	EF-hand calcium-binding domain-containing protein 5 OS=Homo sapiens GN=EFCAB5 PE=1 SV=3	9
O75962	Triple functional domain protein OS=Homo sapiens GN=TRIO PE=1 SV=2	9
Q9UJX6	Anaphase-promoting complex subunit 2 OS=Homo sapiens GN=ANAPC2 PE=1 SV=1	9
Q8IYM9	E3 ubiquitin-protein ligase TRIM22 OS=Homo sapiens GN=TRIM22 PE=1 SV=1	9
Q9P2D7	Dynein heavy chain 1, axonemal OS=Homo sapiens GN=DNAH1 PE=2 SV=4	9
Q6NXR4	TELO2-interacting protein 2 OS=Homo sapiens GN=TTI2 PE=1 SV=1	9
Q9UFE4	Coiled-coil domain-containing protein 39 OS=Homo sapiens GN=CCDC39 PE=2 SV=3	9
P21953	2-oxoisovalerate dehydrogenase subunit beta, mitochondrial OS=Homo sapiens GN=BCKDHB PE=1 SV=2	9
A6NE52	WD repeat-containing protein 97 OS=Homo sapiens GN=WDR97 PE=2 SV=2	9
Q9NQW6	Actin-binding protein anillin OS=Homo sapiens GN=ANLN PE=1 SV=2	9
Q6WRI0	Immunoglobulin superfamily member 10 OS=Homo sapiens GN=IGSF10 PE=2 SV=1	9
Q92736	Ryanodine receptor 2 OS=Homo sapiens GN=RYR2 PE=1 SV=3	9
Q0IIM8	TBC1 domain family member 8B OS=Homo sapiens GN=TBC1D8B PE=1 SV=2	9
Q9P219	Protein Daple OS=Homo sapiens GN=CCDC88C PE=1 SV=3	9
O14715	RANBP2-like and GRIP domain-containing protein 8 OS=Homo sapiens GN=RGPD8 PE=1 SV=2	9
Q9H7D0	Dedicator of cytokinesis protein 5 OS=Homo sapiens GN=DOCK5 PE=1 SV=3	9
Q8N7H5	RNA polymerase II-associated factor 1 homolog OS=Homo sapiens GN=PAF1 PE=1 SV=2	9
Q9P2D1	Chromodomain-helicase-DNA-binding protein 7 OS=Homo sapiens GN=CHD7 PE=1 SV=3	9
Q8NGU2	Olfactory receptor 9A4 OS=Homo sapiens GN=OR9A4 PE=2 SV=1	9
P46379	Large proline-rich protein BAG6 OS=Homo sapiens GN=BAG6 PE=1 SV=2	9
Q96SB8	Structural maintenance of chromosomes protein 6 OS=Homo sapiens GN=SMC6 PE=1 SV=2	9
P49247	Ribose-5-phosphate isomerase OS=Homo sapiens GN=RPIA PE=1 SV=3	9
Q86VW0	SEC14 domain and spectrin repeat-containing protein 1 OS=Homo sapiens GN=SESTD1 PE=1 SV=2	9
Q14142	Tripartite motif-containing protein 14 OS=Homo sapiens GN=TRIM14 PE=2 SV=2	9
Q96A19	Coiled-coil domain-containing protein 102A OS=Homo sapiens GN=CCDC102A PE=1 SV=2	9
Q9NYZ3	G2 and S phase-expressed protein 1 OS=Homo sapiens GN=GTSE1 PE=1 SV=3	9
O94769	Extracellular matrix protein 2 OS=Homo sapiens GN=ECM2 PE=2 SV=1	9
Q9H1H9	Kinesin-like protein KIF13A OS=Homo sapiens GN=KIF13A PE=1 SV=2	9
Q8TD08	Mitogen-activated protein kinase 15 OS=Homo sapiens GN=MAPK15 PE=1 SV=1	9
O96006	Zinc finger BED domain-containing protein 1 OS=Homo sapiens GN=ZBED1 PE=1 SV=1	9
Q8WXG9	G-protein coupled receptor 98 OS=Homo sapiens GN=GPR98 PE=1 SV=2	9
A1A4S6	Rho GTPase-activating protein 10 OS=Homo sapiens GN=ARHGAP10 PE=1 SV=1	9
Q9BVI4	Nucleolar complex protein 4 homolog OS=Homo sapiens GN=NOC4L PE=1 SV=1	9
Q9UI10	Translation initiation factor eIF-2B subunit delta OS=Homo sapiens GN=EIF2B4 PE=1 SV=2	9
Q00526	Cyclin-dependent kinase 3 OS=Homo sapiens GN=CDK3 PE=1 SV=1	9
P22455	Fibroblast growth factor receptor 4 OS=Homo sapiens GN=FGFR4 PE=1 SV=2	9
P11362	Fibroblast growth factor receptor 1 OS=Homo sapiens GN=FGFR1 PE=1 SV=3	9
P04040	Catalase OS=Homo sapiens GN=CAT PE=1 SV=3	9
O43172	U4/U6 small nuclear ribonucleoprotein Prp4 OS=Homo sapiens GN=PRPF4 PE=1 SV=2	9
Q8NI35	InaD-like protein OS=Homo sapiens GN=INADL PE=1 SV=3	9
Q13564	NEDD8-activating enzyme E1 regulatory subunit OS=Homo sapiens GN=NAE1 PE=1 SV=1	9
Q9NWT1	p21-activated protein kinase-interacting protein 1 OS=Homo sapiens GN=PAK1IP1 PE=1 SV=2	9
Q96RL7	Vacuolar protein sorting-associated protein 13A OS=Homo sapiens GN=VPS13A PE=1 SV=2	9
Q9ULH7	MKL/myocardin-like protein 2 OS=Homo sapiens GN=MKL2 PE=1 SV=3	9
Q8TED0	U3 small nucleolar RNA-associated protein 15 homolog OS=Homo sapiens GN=UTP15 PE=1 SV=3	9
P51688	N-sulphoglucosamine sulphohydrolase OS=Homo sapiens GN=SGSH PE=1 SV=1	9
Q2M385	Macrophage-expressed gene 1 protein OS=Homo sapiens GN=MPEG1 PE=2 SV=1	9
P26440	Isovaleryl-CoA dehydrogenase, mitochondrial OS=Homo sapiens GN=IVD PE=1 SV=1	9
Q9UI12	V-type proton ATPase subunit H OS=Homo sapiens GN=ATP6V1H PE=1 SV=1	9
O00506	Serine/threonine-protein kinase 25 OS=Homo sapiens GN=STK25 PE=1 SV=1	9
Q00005	Serine/threonine-protein phosphatase 2A 55 kDa regulatory subunit B beta isoform OS=Homo sapiens GN=PPP2R2B PE=1 SV=1	9
Q9GZZ9	Ubiquitin-like modifier-activating enzyme 5 OS=Homo sapiens GN=UBA5 PE=1 SV=1	9
Q9Y512	Sorting and assembly machinery component 50 homolog OS=Homo sapiens GN=SAMM50 PE=1 SV=3	9
Q16537	Serine/threonine-protein phosphatase 2A 56 kDa regulatory subunit epsilon isoform OS=Homo sapiens GN=PPP2R5E PE=1 SV=1	9
Q5EBL4	RILP-like protein 1 OS=Homo sapiens GN=RILPL1 PE=1 SV=1	9
O94808	Glutamine--fructose-6-phosphate aminotransferase [isomerizing] 2 OS=Homo sapiens GN=GFPT2 PE=1 SV=3	9
A1IGU5	Rho guanine nucleotide exchange factor 37 OS=Homo sapiens GN=ARHGEF37 PE=2 SV=2	9
P38405	Guanine nucleotide-binding protein G(olf) subunit alpha OS=Homo sapiens GN=GNAL PE=1 SV=1	9
Q9NZL4	Hsp70-binding protein 1 OS=Homo sapiens GN=HSPBP1 PE=1 SV=1	9
Q9NT62	Ubiquitin-like-conjugating enzyme ATG3 OS=Homo sapiens GN=ATG3 PE=1 SV=1	9
Q9BV20	Methylthioribose-1-phosphate isomerase OS=Homo sapiens GN=MRI1 PE=1 SV=1	9
Q9BWS9	Chitinase domain-containing protein 1 OS=Homo sapiens GN=CHID1 PE=1 SV=1	9
Q96J01	THO complex subunit 3 OS=Homo sapiens GN=THOC3 PE=1 SV=1	9
P53609	Geranylgeranyl transferase type-1 subunit beta OS=Homo sapiens GN=PGGT1B PE=1 SV=2	9
Q9H6T0	Epithelial splicing regulatory protein 2 OS=Homo sapiens GN=ESRP2 PE=1 SV=1	9
Q96MX6	WD repeat-containing protein 92 OS=Homo sapiens GN=WDR92 PE=1 SV=1	9
O60256	Phosphoribosyl pyrophosphate synthase-associated protein 2 OS=Homo sapiens GN=PRPSAP2 PE=1 SV=1	9
P52333	Tyrosine-protein kinase JAK3 OS=Homo sapiens GN=JAK3 PE=1 SV=2	9
Q96QD9	UAP56-interacting factor OS=Homo sapiens GN=FYTTD1 PE=1 SV=3	9
P54687	Branched-chain-amino-acid aminotransferase, cytosolic OS=Homo sapiens GN=BCAT1 PE=1 SV=3	9
Q9C075	Keratin, type I cytoskeletal 23 OS=Homo sapiens GN=KRT23 PE=1 SV=2	9
Q9H488	GDP-fucose protein O-fucosyltransferase 1 OS=Homo sapiens GN=POFUT1 PE=1 SV=1	9
Q96I99	Succinyl-CoA ligase [GDP-forming] subunit beta, mitochondrial OS=Homo sapiens GN=SUCLG2 PE=1 SV=2	9
Q02750	Dual specificity mitogen-activated protein kinase kinase 1 OS=Homo sapiens GN=MAP2K1 PE=1 SV=2	9
P63220	40S ribosomal protein S21 OS=Homo sapiens GN=RPS21 PE=1 SV=1	9
P39748	Flap endonuclease 1 OS=Homo sapiens GN=FEN1 PE=1 SV=1	9
P61088	Ubiquitin-conjugating enzyme E2 N OS=Homo sapiens GN=UBE2N PE=1 SV=1	9
[truncated: 2,272 more rows]
